# Supplementary material for: Adaptive variation in vein placement underpins diversity in a major Neotropical plant radiation
Source: Oecologia. 2017 Sep 15;185(3):375–86. doi: 10.1007/s00442-017-3956-7 (PMC5656702; doi:10.1007/s00442-017-3956-7)
Supplement: Supplementary file 1 — Supplementary material 1 (XLSX 70 kb) [file 442_2017_3956_MOESM1_ESM.xlsx]

## Sheet: si
Species	Garden	Functional type	Photosynthetic pathway source	A	gs	IVD (mm)	± SE	VED (mm)	± SE	IVD:VED	Lleaf (mm)	± SE	Wleaf (mm)	± SE	Wleaf:Lleaf	Apoplastic path length (μm)	± SE	trehyd (min)	± SE	LMA (g m-2)	± SE	MAP (mm)	Pseas (%)	AI (mm mm-1)	Habitat
Alcantarea nevaresii	RBGK	C3 tank-epiphyte	Assumed	NA	NA	0.233333	0.004	0.29	0.004	0.804598	882	18	88	3	0.0997732	NA	NA	NA	NA	198.367	6	NA	NA	NA	TMF
Alcantarea simplicisticha	MSBG	C3 tank-epiphyte	Assumed	NA	NA	0.12348	0.003	0.15876	0.004	0.777778	534	16	79	4	0.14794	NA	NA	NA	NA	155.5	5	1154.67	60.6667	7252.81	NA
Alcantarea trepida	MSBG	C3 tank-epiphyte	Assumed	NA	NA	0.14112	0.002	0.1764	0.003	0.8	825	22	81	4	0.0981818	NA	NA	NA	NA	162	5	1179.69	60.8125	7404.07	NA
Brocchinia acuminata	MSBG	C3 tank-epiphyte	Crayn et al. (2015)	NA	NA	0.28224	0.002	0.12936	0.003	2.18182	317	12	47	2	0.148265	NA	NA	NA	NA	137.716	5	2916.69	49.0688	18937.3	TMF
Brocchinia melanacra	MSBG	C3 tank-epiphyte	Crayn et al. (2015)	NA	NA	0.13524	0.004	0.13524	0.003	1	399	15	44	3	0.110276	NA	NA	NA	NA	147.721	6	2997.56	52.3802	19972.5	TMF
Brocchinia micrantha	MSBG	C3 tank-epiphyte	Crayn et al. (2015)	NA	NA	0.1844	0.005	0.16596	0.002	1.11111	1015	27	124	5	0.122167	NA	NA	NA	NA	155.967	6	2650.85	46.15	17720.9	TMF
Brocchinia steyermarkii	MSBG	C3 tank-epiphyte	Crayn et al. (2015)	NA	NA	0.0588	0.003	0.06468	0.004	0.909091	415	13	51	2	0.122892	NA	NA	NA	NA	137	4	2338.03	54.9833	14417.6	TMF
Brocchinia tatei	RBGK	C3 tank-epiphyte	Crayn et al. (2015)	NA	NA	0.436667	0.01	0.2	0.005	2.18333	268	11	94	4	0.350746	NA	NA	NA	NA	142.857	4	2738.96	50.5609	17438.3	TMF
Catopsis berteroniana	CUBG	C3 tank-epiphyte	Crayn et al. (2015)	3.2	0.075	0.1764	0.005	0.0882	0.002	2	133	5	53	4	0.398496	NA	NA	NA	NA	70.224	3	2034.37	52.4406	14033.1	TMF
Catopsis floribunda	CUBG	C3 tank-epiphyte	Crayn et al. (2015)	3.43212	0.075	0.43	0.01	0.0973585	0.005	4.41667	82	3	59	4	0.719512	NA	NA	NA	NA	59.4289	3	1967.43	50.0867	13131.5	TMF
Catopsis juncifolia	RBGK	C3 tank-epiphyte	Crayn et al. (2015)	NA	NA	0.2	0.002	0.18	0.004	1.11111	185	7	14	1	0.0756757	NA	NA	NA	NA	68.3673	4	2852.6	50.8068	18454.2	TMF
Catopsis morreniana	CUBG	C3 tank-epiphyte	Crayn et al. (2015)	3.9	0.077	0.33	0.007	0.1175	0.005	2.80851	99	4	45	2	0.454545	NA	NA	NA	NA	41.3597	3	2375.67	61.743	15026.5	TMF
Catopsis nutans	MSBG	C3 tank-epiphyte	Crayn et al. (2015)	NA	NA	0.14112	0.003	0.1176	0.004	1.2	217	6	33	4	0.152074	NA	NA	NA	NA	60.332	3	2198.35	68.5363	14157.5	TMF
Catopsis paniculata	RBGK	C3 tank-epiphyte	Crayn et al. (2015)	NA	NA	0.2058	0.003	0.0882	0.003	2.33333	181	9	64	4	0.353591	NA	NA	NA	NA	62.34	4	1738.59	69.7855	11947.2	TMF
Catopsis sessiliflora	MSBG	C3 tank-epiphyte	Crayn et al. (2015)	NA	NA	0.22344	0.005	0.11172	0.001	2	128	3	54	5	0.421875	NA	NA	NA	NA	58.113	3	2530.27	59.2653	16497.5	TMF
Catopsis subulata	MSBG	C3 tank-epiphyte	Crayn et al. (2015)	NA	NA	0.09996	0.002	0.0540324	0.001	1.85	158	6	52	4	0.329114	NA	NA	NA	NA	48.199	4	1313.35	84.1071	8155.92	TMF
Guzmania acorifolia	MSBG	C3 tank-epiphyte	Crayn et al. (2015)	NA	NA	0.09408	0.003	0.07644	0.002	1.23077	411	12	44	3	0.107056	NA	NA	NA	NA	41.055	4	2844.25	32.875	21311.1	TMF
Guzmania conifera	MSBG	C3 tank-epiphyte	Crayn et al. (2015)	NA	NA	0.1764	0.005	0.10584	0.002	1.66667	396	8	71	5	0.179293	NA	NA	NA	NA	55.5517	3	2348.22	22.6346	15936.3	TMF
Guzmania lindenii	MSBG	C3 tank-epiphyte	Crayn et al. (2015)	NA	NA	0.15288	0.003	0.09408	0.002	1.625	401	10	68	5	0.169576	NA	NA	NA	NA	102	6	1207	25.25	6355.97	TMF
Guzmania lingulata	CUBG	C3 tank-epiphyte	Crayn et al. (2015)	4.012	0.11	0.192	0.006	0.12	0.001	1.6	328	10	60	4	0.182927	NA	NA	NA	NA	53.3579	3	2837.87	45.352	18225.5	TMF
Guzmania monostachia	CUBG	C3 tank-epiphyte	Crayn et al. (2015)	4.673	0.101	0.29	0.006	0.1325	0.001	2.18868	197	11	58	5	0.294416	NA	NA	NA	NA	38.2847	2	2399.08	56.0717	15638.3	TMF
Guzmania musaica	MSBG	C3 tank-epiphyte	Crayn et al. (2015)	NA	NA	0.15288	0.002	0.11172	0.001	1.36842	327	6	62	4	0.189602	NA	NA	NA	NA	74.0465	3	2338.03	54.9833	26448	TMF
Guzmania regalis	MSBG	C3 tank-epiphyte	Crayn et al. (2015)	NA	NA	0.12348	0.002	0.0588	0.004	2.1	348	12	83	4	0.238506	NA	NA	NA	NA	93.011	4	2720.8	33.8981	19313.4	TMF
Guzmania wittmackii	RBGE	C3 tank-epiphyte	Crayn et al. (2015)	NA	NA	0.158	0.004	0.0976667	0.003	1.61775	332	10	55	2	0.165663	NA	NA	NA	NA	94.8052	3	1828.71	59.7782	12807.1	TMF
Tillandsia amicorum	MSBG	C3 tank-epiphyte	Crayn et al. (2015)	NA	NA	0.0882	0.001	0.04704	0.002	1.875	362	12	59	4	0.162983	NA	NA	NA	NA	86.9921	3	NA	NA	NA	TMF
Tillandsia australis	MSBG	C3 tank-epiphyte	Crayn et al. (2015)	NA	NA	0.2058	0.004	0.10584	0.003	1.94444	356	9	86	6	0.241573	NA	NA	NA	NA	122.352	4	902.661	75.7381	5954.43	MFS
Tillandsia complanata	MSBG	C3 tank-epiphyte	Crayn et al. (2015)	NA	NA	0.09996	0.001	0.0588	0.002	1.7	378	7	56	5	0.148148	NA	NA	NA	NA	96.883	3	1579.29	44.676	11998.7	TMF
Tillandsia cornuta	MSBG	C3 tank-epiphyte	Crayn et al. (2015)	NA	NA	0.12348	0.004	0.10584	0.004	1.16667	373	9	34	2	0.0911528	NA	NA	NA	NA	122.224	5	2436.53	53.8904	17245.5	TMF
Tillandsia dyeriana	CUBG	C3 tank-epiphyte	Crayn et al. (2015)	3.801	0.082	0.4133	0.004	0.1125	0.003	3.67378	124	3	63	3	0.508065	NA	NA	NA	NA	41.868	3	2659.25	84.75	17208.8	TMF
Tillandsia leiboldiana	CUBG	C3 tank-epiphyte	Crayn et al. (2015)	3.402	0.101	0.19	0.003	0.05	0.001	3.8	87	5	47	3	0.54023	NA	NA	NA	NA	89.4623	4	2620.59	57.4307	18067.4	TMF
Tillandsia multiflora	CUBG	C3 tank-epiphyte	JM -24.60 ‰	NA	NA	0.24	0.003	0.2	0.002	1.2	204	9	19	1	0.0931373	NA	NA	NA	NA	68.994	3	1028.05	91.7197	6620.37	TMF
Tillandsia rauhii	MSBG	C3 tank-epiphyte	Crayn et al. (2015)	NA	NA	0.2058	0.005	0.15876	0.004	1.2963	331	13	57	5	0.172205	NA	NA	NA	NA	128.651	4	NA	NA	NA	TMF
Tillandsia reversa	RBGK	C3 tank-epiphyte	JM -23.11 ‰	NA	NA	0.473333	0.006	0.32	0.004	1.47917	346	12	46	3	0.132948	NA	NA	NA	NA	153.061	6	1793.85	41.45	12309.3	TMF
Tillandsia spiculosa	CUBG	C3 tank-epiphyte	Crayn et al. (2015)	NA	NA	0.16464	0.005	0.08232	0.002	2	118	6	59	3	0.5	NA	NA	NA	NA	68.893	3	2449.01	45.0842	16892.5	TMF
Tillandsia umbellata	MSBG	C3 tank-epiphyte	Crayn et al. (2015)	NA	NA	0.15288	0.005	0.0882	0.001	1.73333	197	7	17	1	0.0862944	NA	NA	NA	NA	156.8	5	1212	79.5	7388.37	TMF
Tillandsia viridiflora	MSBG	C3 tank-epiphyte	Crayn et al. (2015)	NA	NA	0.1176	0.003	0.07644	0.002	1.53846	319	10	54	5	0.169279	NA	NA	NA	NA	92.331	3	1758.15	72.1636	11818.7	TMF
Vriesea bi-beatricis	MSBG	C3 tank-epiphyte	Crayn et al. (2015)	NA	NA	0.14112	0.004	0.1176	0.003	1.2	326	10	62	4	0.190184	NA	NA	NA	NA	122.8	4	2446.39	64.6944	13940.7	TMF
Vriesea erythrodactylon	RBGE	C3 tank-epiphyte	Crayn et al. (2015)	NA	NA	0.261	0.004	0.0926667	0.002	2.81655	204	7	82	6	0.401961	NA	NA	NA	NA	72.7273	3	1708.41	34.194	13745.8	TMF
Vriesea fenestralis	CUBG	C3 tank-epiphyte	Crayn et al. (2015)	4.01359	0.136	0.27	0.003	0.106258	0.003	2.54098	253	7	80	4	0.316206	NA	NA	NA	NA	93.549	3	1312.62	44.25	9583.88	TMF
Vriesea fosteriana	CUBG	C3 tank-epiphyte	JM -25.92 ‰	4.1	0.122	0.38	0.006	0.136	0.005	2.79412	195	5	89	5	0.45641	NA	NA	NA	NA	103.336	5	1276.81	56.1515	8850.14	TMF
Vriesea friburgensis	MSBG	C3 tank-epiphyte	Crayn et al. (2015)	NA	NA	0.16464	0.004	0.1176	0.004	1.4	309	9	44	5	0.142395	NA	NA	NA	NA	86.6616	3	1399.37	40.6314	10361.8	TDF
Vriesea gigantea	CUBG	C3 tank-epiphyte	Crayn et al. (2015)	3.99831	0.119	0.2667	0.006	0.128513	0.003	2.07527	216	5	64	3	0.296296	NA	NA	NA	NA	82.9409	2	1579.23	29.3978	12688.6	TMF
Werauhia gladioliflora	RBGE	C3 tank-epiphyte	Crayn et al. (2015)	NA	NA	0.29331	0.005	0.29331	0.007	1	375	6	64	4	0.170667	NA	NA	NA	NA	147.959	6	3311.36	48.3211	21120.3	TMF
Vriesea glutinosa	CUBG	C3 tank-epiphyte	Crayn et al. (2015)	3.34219	0.118	0.193333	0.003	0.163419	0.002	1.18305	355	10	44	1	0.123944	NA	NA	NA	NA	41.8435	2	NA	NA	NA	TMF
Vriesea guttata	CUBG	C3 tank-epiphyte	Crayn et al. (2015)	4.05929	0.13	0.293333	0.003	0.1025	0.001	2.86179	155	5	74	6	0.477419	NA	NA	NA	NA	103.92	4	1541.03	39.7812	12227.5	TMF
Alcantarea imperialis	MSBG	C3 tank-epiphyte	Crayn et al. (2015)	NA	NA	0.24	0.003	0.2	0.006	1.2	502	16	81	4	0.161355	NA	NA	NA	NA	211.044	7	1296.58	32.7917	11989.7	TMF
Vriesea incurvata	RBGE	C3 tank-epiphyte	Crayn et al. (2015)	NA	NA	0.214333	0.004	0.079	0.002	2.71308	298	13	79	4	0.265101	NA	NA	NA	NA	111.13	5	1660.88	31.7364	13216.3	TMF
Vriesea lubbersii	RBGE	C3 tank-epiphyte	Crayn et al. (2015)	NA	NA	0.206667	0.005	0.19	0.003	1.08772	324	12	47	6	0.145062	NA	NA	NA	NA	140.306	6	1337.04	53.3281	9579.53	TMF
Werauhia marnier-lapostollei	RBGE	C3 tank-epiphyte	Crayn et al. (2015)	NA	NA	0.193333	0.004	0.123333	0.003	1.56757	208	10	58	5	0.278846	NA	NA	NA	NA	112.857	5	3022.52	62.8923	18813.7	TMF
Alcantarea odorata	MSBG	C3 tank-epiphyte	Crayn et al. (2015)	NA	NA	0.165	0.002	0.198	0.005	0.833333	933	21	73	7	0.0782422	NA	NA	NA	NA	149.85	6	1352.4	65.85	9420.13	TMF
Vriesea ospinae	MSBG	C3 tank-epiphyte	Crayn et al. (2015)	NA	NA	0.13524	0.005	0.12936	0.005	1.04545	348	13	68	4	0.195402	NA	NA	NA	NA	127.16	5	4083.13	55.7	25542.6	TMF
Vriesea platynema	RBGE	C3 tank-epiphyte	Crayn et al. (2015)	NA	NA	0.366667	0.004	0.216667	0.004	1.69231	354	11	77	4	0.217514	NA	NA	NA	NA	150.51	6	1608.51	25.8223	12728.1	TMF
Mezobromelia pleiosticha	MSBG	C3 tank-epiphyte	Crayn et al. (2015)	NA	NA	0.14	0.006	0.18	0.004	0.777778	588	15	78	2	0.132653	NA	NA	NA	NA	166.333	7	2846.49	36.0614	18940.8	TMF
Vriesea psittacina	MSBG	C3 tank-epiphyte	Crayn et al. (2015)	NA	NA	0.12936	0.001	0.09996	0.005	1.29412	339	12	52	4	0.153392	NA	NA	NA	NA	97.1614	3	1489.69	28.9909	11334.3	TMF
Alcantarea regina	MSBG	C3 tank-epiphyte	Crayn et al. (2015)	NA	NA	0.3	0.004	0.356667	0.004	0.841121	912	18	93	6	0.101974	NA	NA	NA	NA	155.612	6	1575.67	55.9167	11119.6	TMF
Werauhia ringens	MSBG	C3 tank-epiphyte	Crayn et al. (2015)	NA	NA	0.12936	0.002	0.09996	0.001	1.29412	328	11	56	3	0.170732	NA	NA	NA	NA	134.653	5	2755.03	32.1615	18484.6	TMF
Vriesea rubyae	RBGE	C3 tank-epiphyte	JM -26.37 ‰	NA	NA	0.123333	0.005	0.11	0.001	1.12121	233	9	44	2	0.188841	NA	NA	NA	NA	91.4286	2	NA	NA	NA	TMF
Werauhia sanguinolenta	CUBG	C3 tank-epiphyte	Crayn et al. (2015)	4.56914	0.136	0.346667	0.006	0.139987	0.005	2.47643	149	6	59	6	0.395973	NA	NA	NA	NA	64.1219	3	3009.77	63.559	17179.1	TMF
Vriesea saundersii	MSBG	C3 tank-epiphyte	Crayn et al. (2015)	NA	NA	0.147	0.003	0.15288	0.006	0.961538	358	8	69	1	0.192737	NA	NA	NA	NA	143.2	7	2156.25	74.25	11039.8	TMF
Vriesea splendens	CUBG	C3 tank-epiphyte	Crayn et al. (2015)	3.28005	0.079	0.26667	0.005	0.2825	0.004	0.943965	339	8	70	5	0.20649	NA	NA	NA	NA	111.225	4	2698.79	43.9005	17849	TMF
Werauhia viridiflora	RBGE	C3 tank-epiphyte	Crayn et al. (2015)	NA	NA	0.248667	0.004	0.125333	0.003	1.98404	235	8	71	1	0.302128	NA	NA	NA	NA	137.662	4	3014.5	58.6512	20420.2	TMF
Tillandsia arequitae	MSBG	CAM atmospheric	Assumed	NA	NA	0.19992	0.005	0.3822	0.005	0.523077	NA	NA	NA	NA	NA	NA	NA	NA	NA	NA	NA	NA	NA	NA	MFS
Tillandsia arhiza	MSBG	CAM atmospheric	Crayn et al. (2015)	NA	NA	0.21168	0.003	0.22932	0.003	0.923077	NA	NA	NA	NA	NA	NA	NA	NA	NA	NA	NA	1204.9	50.625	8062.43	TDF
Tillandsia balsasensis	RBGK	CAM atmospheric	JM -13.12 ‰	NA	NA	0.23	0.004	0.233333	0.003	0.985714	NA	NA	NA	NA	NA	NA	NA	NA	NA	NA	NA	NA	NA	NA	TMF
Tillandsia belloensis	MSBG	CAM atmospheric	Crayn et al. (2015)	NA	NA	0.1176	0.006	0.10584	0.005	1.11111	NA	NA	NA	NA	NA	NA	NA	NA	NA	NA	NA	2071.75	68	12950.5	TMF
Tillandsia brachycaulos	CUBG	CAM atmospheric	Crayn et al. (2015)	0.912	0.005	0.2767	0.004	0.2025	0.002	1.36642	NA	NA	NA	NA	NA	NA	NA	NA	NA	NA	NA	1794.5	71.4689	11172.1	TMF
Tillandsia butzii	CUBG	CAM atmospheric	Crayn et al. (2015)	0.876	0.005	0.393333	0.008	0.35753	0.004	1.10014	NA	NA	NA	NA	NA	NA	NA	NA	NA	NA	NA	1835.87	71.887	13088.7	TMF
Tillandsia cacticola	RBGE	CAM atmospheric	Crayn et al. (2015)	NA	NA	0.352333	0.004	0.544667	0.002	0.646879	NA	NA	NA	NA	NA	NA	NA	NA	NA	NA	NA	491	70	3216.76	DXS
Tillandsia caput-medusae	CUBG	CAM atmospheric	Crayn et al. (2015)	0.82305	0.006	0.33	0.009	0.6575	0.012	0.501901	NA	NA	NA	NA	NA	NA	NA	NA	NA	NA	NA	1552.1	90.7759	9309.79	TDF
Tillandsia chlorophylla	MSBG	CAM atmospheric	Crayn et al. (2015)	NA	NA	0.147	0.001	0.16464	0.002	0.892857	NA	NA	NA	NA	NA	NA	NA	NA	NA	NA	NA	2373.63	66.0811	14508	TMF
Tillandsia copanensis	MSBG	CAM atmospheric	Crayn et al. (2015)	NA	NA	0.18816	0.005	0.2058	0.006	0.914286	NA	NA	NA	NA	NA	NA	NA	NA	NA	NA	NA	NA	NA	NA	TMF
Tillandsia crocata	RBGK	CAM atmospheric	Crayn et al. (2015)	NA	NA	0.283333	0.004	0.54	0.009	0.524691	NA	NA	NA	NA	NA	NA	NA	NA	NA	NA	NA	1491.3	28.5	10834.1	MFS
Tillandsia dura	MSBG	CAM atmospheric	Crayn et al. (2015)	NA	NA	0.08232	0.002	0.10584	0.001	0.777778	NA	NA	NA	NA	NA	NA	NA	NA	NA	NA	NA	1556.97	45.0167	12118.2	TMF
Tillandsia duratii	MSBG	CAM atmospheric	Crayn et al. (2015)	NA	NA	0.1764	0.002	0.21756	0.002	0.810811	NA	NA	NA	NA	NA	NA	NA	NA	NA	NA	NA	1003.58	51.648	6191.87	MFS
Tillandsia edithae	MSBG	CAM atmospheric	Crayn et al. (2015)	NA	NA	0.12936	0.004	0.2058	0.003	0.628571	NA	NA	NA	NA	NA	NA	NA	NA	NA	NA	NA	955.417	59.9583	5850.13	MFS
Tillandsia funckiana	MSBG	CAM atmospheric	Crayn et al. (2015)	NA	NA	0.09996	0.002	0.07644	0.001	1.30769	NA	NA	NA	NA	NA	NA	NA	NA	NA	NA	NA	1432.88	68.25	9096.21	TMF
Tillandsia guenther-nolleri	MSBG	CAM atmospheric	Assumed	NA	NA	0.27636	0.005	0.28812	0.003	0.959184	NA	NA	NA	NA	NA	NA	NA	NA	NA	NA	NA	NA	NA	NA	TDF
Tillandsia harrisii	RBGK	CAM atmospheric	Crayn et al. (2015)	NA	NA	0.394	0.009	0.536333	0.008	0.734618	NA	NA	NA	NA	NA	NA	NA	NA	NA	NA	NA	1899.78	78	14000.6	TMF
Tillandsia ionantha	CUBG	CAM atmospheric	Crayn et al. (2015)	0.98354	0.008	0.426666	0.006	0.489961	0.007	0.870816	NA	NA	NA	NA	NA	NA	NA	NA	NA	NA	NA	1211.38	94.0003	7174.55	TDF
Tillandsia juncea	CUBG	CAM atmospheric	Crayn et al. (2015)	0.7035	0.009	0.2533	0.004	0.2475	0.006	1.02343	NA	NA	NA	NA	NA	NA	NA	NA	NA	NA	NA	1677.18	69.4718	11651	TMF
Tillandsia krukoffiana	MSBG	CAM atmospheric	Crayn et al. (2015)	NA	NA	0.16464	0.004	0.14112	0.004	1.16667	NA	NA	NA	NA	NA	NA	NA	NA	NA	NA	NA	1664.62	57.5833	10904.8	TMF
Tillandsia latifolia	RBGK	CAM atmospheric	Crayn et al. (2015)	NA	NA	0.233333	0.007	0.449999	0.008	0.518518	NA	NA	NA	NA	NA	NA	NA	NA	NA	NA	NA	520.517	79.1979	3573.75	TMF
Tillandsia leucolepis	MSBG	CAM atmospheric	Crayn et al. (2015)	NA	NA	0.15288	0.002	0.33516	0.004	0.45614	NA	NA	NA	NA	NA	NA	NA	NA	NA	NA	NA	NA	NA	NA	TDF
Tillandsia lithophila	RBGE	CAM atmospheric	JM -12.01 ‰	NA	NA	0.375	0.006	0.476	0.012	0.787815	NA	NA	NA	NA	NA	NA	NA	NA	NA	NA	NA	NA	NA	NA	TMF
Tillandsia lymanii	MSBG	CAM atmospheric	Crayn et al. (2015)	NA	NA	0.1383	0.002	0.11986	0.003	1.15385	NA	NA	NA	NA	NA	NA	NA	NA	NA	NA	NA	739.283	60.1833	5429.52	TMF
Tillandsia marnier-lapostollei	MSBG	CAM atmospheric	Crayn et al. (2015)	NA	NA	0.25284	0.006	0.1764	0.003	1.43333	NA	NA	NA	NA	NA	NA	NA	NA	NA	NA	NA	NA	NA	NA	TMF
Tillandsia mima	MSBG	CAM atmospheric	Crayn et al. (2015)	NA	NA	0.19992	0.004	0.25284	0.004	0.790698	NA	NA	NA	NA	NA	NA	NA	NA	NA	NA	NA	1714.86	46.9167	10270	TMF
Tillandsia mollis	RBGK	CAM atmospheric	JM -12.88 ‰	NA	NA	0.216667	0.004	0.45	0.007	0.481482	NA	NA	NA	NA	NA	NA	NA	NA	NA	NA	NA	587.25	95.25	3769.17	TDF
Tillandsia neglecta	MSBG	CAM atmospheric	Crayn et al. (2015)	NA	NA	0.147	0.003	0.22344	0.007	0.657895	NA	NA	NA	NA	NA	NA	NA	NA	NA	NA	NA	NA	NA	NA	TMF
Tillandsia paleacea	MSBG	CAM atmospheric	Crayn et al. (2015)	NA	NA	0.12348	0.001	0.2058	0.007	0.6	NA	NA	NA	NA	NA	NA	NA	NA	NA	NA	NA	873.667	75.9306	6587.44	TDF
Tillandsia paucifolia	CUBG	CAM atmospheric	Crayn et al. (2015)	0.75953	0.008	0.35	0.009	0.6875	0.015	0.509091	NA	NA	NA	NA	NA	NA	NA	NA	NA	NA	NA	1303.4	86.6206	7843.81	TMF
Tillandsia peiranoi	RBGK	CAM atmospheric	Crayn et al. (2015)	NA	NA	0.446667	0.01	0.453333	0.007	0.985294	NA	NA	NA	NA	NA	NA	NA	NA	NA	NA	NA	303.95	112.6	2140.75	MFS
Tillandsia polystachia	CUBG	CAM atmospheric	Crayn et al. (2015)	1.1261	0.01	0.335	0.005	0.52	0.013	0.644231	NA	NA	NA	NA	NA	NA	NA	NA	NA	NA	NA	1731.08	65.1867	11044.3	TDF
Tillandsia pruinosa	MSBG	CAM atmospheric	Crayn et al. (2015)	NA	NA	0.1176	0.001	0.24108	0.004	0.487805	NA	NA	NA	NA	NA	NA	NA	NA	NA	NA	NA	2034.5	53.7361	12912.3	TMF
Tillandsia pseudobaileyi	MSBG	CAM atmospheric	Crayn et al. (2015)	NA	NA	0.0922	0.002	0.10142	0.004	0.909091	NA	NA	NA	NA	NA	NA	NA	NA	NA	NA	NA	1094.67	89.2189	6548.96	TMF
Tillandsia rhodocepahala	MSBG	CAM atmospheric	Assumed	NA	NA	0.147	0.004	0.147	0.005	1	NA	NA	NA	NA	NA	NA	NA	NA	NA	NA	NA	NA	NA	NA	TDF
Tillandsia streptophylla	MSBG	CAM atmospheric	Crayn et al. (2015)	NA	NA	0.28812	0.005	0.3528	0.005	0.816667	NA	NA	NA	NA	NA	NA	NA	NA	NA	NA	NA	1749.46	62.2943	11162.5	TDF
Tillandsia stricta	CUBG	CAM atmospheric	Crayn et al. (2015)	1.09001	0.007	0.345	0.003	0.1775	0.005	1.94366	NA	NA	NA	NA	NA	NA	NA	NA	NA	NA	NA	1406.73	40.1872	9440.44	TMF
Tillandsia tenuifolia	RBGK	CAM atmospheric	Crayn et al. (2015)	NA	NA	0.233333	0.003	0.639999	0.01	0.364583	NA	NA	NA	NA	NA	NA	NA	NA	NA	NA	NA	1361.27	45.5714	9727.95	TMF
Tillandsia xerographica	RBGE	CAM atmospheric	Crayn et al. (2015)	NA	NA	0.351333	0.007	0.95	0.016	0.369825	NA	NA	NA	NA	NA	NA	NA	NA	NA	NA	NA	1030.75	102.933	5710.38	TDF
Tillandsia xiphioides	RBGK	CAM atmospheric	Crayn et al. (2015)	NA	NA	0.193333	0.004	0.2	0.003	0.966666	NA	NA	NA	NA	NA	NA	NA	NA	NA	NA	NA	566.381	68.1437	4428.28	MFS
Acanthostachys pitcairnioides	RBGK	CAM tank-epiphyte	Crayn et al. (2015)	NA	NA	0.3	0.005	0.658333	0.011	0.455696	NA	NA	NA	NA	NA	NA	NA	NA	NA	NA	NA	1387.75	79	7392.4	TMF
Acanthostachys strobilacea	RBGK	CAM tank-epiphyte	Crayn et al. (2015)	NA	NA	0.36666	0.008	0.73332	0.06	0.5	NA	NA	NA	NA	NA	NA	NA	NA	NA	NA	NA	1347.65	52.8901	8824.76	TDF
Aechmea aciculosa	MSBG	CAM tank-epiphyte	Crayn et al. (2015)	NA	NA	0.18816	0.003	0.12348	0.003	1.52381	NA	NA	NA	NA	NA	NA	NA	NA	NA	NA	NA	2536.18	57.0471	17307.3	TMF
Aechmea alba	RBGK	CAM tank-epiphyte	JM -16.72 ‰	NA	NA	0.273333	0.005	0.28	0.003	0.97619	NA	NA	NA	NA	NA	NA	NA	NA	NA	NA	NA	1341.69	30.0292	9383.38	TDF
Aechmea allenii	MSBG	CAM tank-epiphyte	Crayn et al. (2015)	NA	NA	0.2352	0.005	0.147	0.004	1.6	NA	NA	NA	NA	NA	NA	NA	NA	NA	NA	NA	2670.29	62.9276	18575.5	TMF
Aechmea aquilega	CUBG	CAM tank-epiphyte	Crayn et al. (2015)	2.632	0.017	0.3667	0.006	0.3	0.005	1.22233	NA	NA	NA	NA	NA	NA	NA	NA	NA	NA	NA	2125.81	48.0885	13673.5	TMF
Aechmea blumenavii	MSBG	CAM tank-epiphyte	Crayn et al. (2015)	NA	NA	0.147	0.003	0.09408	0.004	1.5625	NA	NA	NA	NA	NA	NA	NA	NA	NA	NA	NA	1598.01	25.4184	12960	MFS
Aechmea bromeliifolia	RBGK	CAM tank-epiphyte	Crayn et al. (2015)	NA	NA	0.379333	0.005	0.436667	0.011	0.868702	NA	NA	NA	NA	NA	NA	NA	NA	NA	NA	NA	1658.7	56.475	10435.3	TMF
Aechmea calyculata	MSBG	CAM tank-epiphyte	Crayn et al. (2015)	NA	NA	0.18816	0.004	0.0882	0.002	2.13333	NA	NA	NA	NA	NA	NA	NA	NA	NA	NA	NA	1621.48	19.3274	12113.5	MFS
Aechmea chantinii	RBGK	CAM tank-epiphyte	Crayn et al. (2015)	NA	NA	0.22666	0.004	0.293325	0.003	0.772727	NA	NA	NA	NA	NA	NA	NA	NA	NA	NA	NA	2815.27	25.3851	17148	TMF
Aechmea coelestis	MSBG	CAM tank-epiphyte	Crayn et al. (2015)	NA	NA	0.2058	0.004	0.18816	0.003	1.09375	NA	NA	NA	NA	NA	NA	NA	NA	NA	NA	NA	1497.11	48.0477	11006.7	TMF
Aechmea disjuncta	RBGK	CAM tank-epiphyte	Crayn et al. (2015)	NA	NA	0.06468	0.001	0.18816	0.006	0.34375	NA	NA	NA	NA	NA	NA	NA	NA	NA	NA	NA	1049.8	37.1	7475.94	TMF
Aechmea distichantha	RBGK	CAM tank-epiphyte	Crayn et al. (2015)	NA	NA	0.35666	0.007	0.419992	0.009	0.849206	NA	NA	NA	NA	NA	NA	NA	NA	NA	NA	NA	1460.04	42.1387	10020	MFS
Aechmea drakeana	MSBG	CAM tank-epiphyte	Crayn et al. (2015)	NA	NA	0.17052	0.004	0.09996	0.003	1.70588	NA	NA	NA	NA	NA	NA	NA	NA	NA	NA	NA	2342.69	19.4833	14850.5	TMF
Aechmea fasciata	CUBG	CAM tank-epiphyte	Crayn et al. (2015)	2.85674	0.01	0.41	0.008	0.3575	0.005	1.14685	NA	NA	NA	NA	NA	NA	NA	NA	NA	NA	NA	1548.75	56.8438	10628.7	TMF
Aechmea fendleri	CUBG	CAM tank-epiphyte	Crayn et al. (2015)	2.81324	0.011	0.3133	0.005	0.2375	0.005	1.31916	NA	NA	NA	NA	NA	NA	NA	NA	NA	NA	NA	NA	NA	NA	TMF
Aechmea filicaulis	CUBG	CAM tank-epiphyte	Crayn et al. (2015)	2.93503	0.011	0.683333	0.009	0.18	0.002	3.7963	NA	NA	NA	NA	NA	NA	NA	NA	NA	NA	NA	NA	NA	NA	TDF
Aechmea gamosepala	CUBG	CAM tank-epiphyte	Crayn et al. (2015)	2.94832	0.009	0.33	0.007	0.19	0.001	1.73684	NA	NA	NA	NA	NA	NA	NA	NA	NA	NA	NA	1638.04	44.4881	12848.7	TDF
Aechmea lamarchei	RBGK	CAM tank-epiphyte	JM -17.04 ‰	NA	NA	0.3333	0.006	0.326634	0.008	1.02041	NA	NA	NA	NA	NA	NA	NA	NA	NA	NA	NA	1203.85	41.013	8672	TDF
Aechmea longifolia	RBGK	CAM tank-epiphyte	Crayn et al. (2015)	NA	NA	0.291667	0.006	0.441667	0.008	0.660377	NA	NA	NA	NA	NA	NA	NA	NA	NA	NA	NA	2934.33	32.4006	17873.7	TMF
Aechmea lueddemanniana	MSBG	CAM tank-epiphyte	Crayn et al. (2015)	NA	NA	0.1764	0.003	0.2352	0.006	0.75	NA	NA	NA	NA	NA	NA	NA	NA	NA	NA	NA	2260.94	63.0429	14841.7	TMF
Aechmea marauensis	MSBG	CAM tank-epiphyte	Crayn et al. (2015)	NA	NA	0.15288	0.004	0.16464	0.004	0.928571	NA	NA	NA	NA	NA	NA	NA	NA	NA	NA	NA	1682.34	29.6173	12770	TMF
Aechmea miniata	RBGE	CAM tank-epiphyte	Crayn et al. (2015)	NA	NA	0.343333	0.005	0.253333	0.004	1.35526	NA	NA	NA	NA	NA	NA	NA	NA	NA	NA	NA	1733.47	20.856	13501.6	TMF
Aechmea nudicaulis	CUBG	CAM tank-epiphyte	Crayn et al. (2015)	2.2622	0.013	0.32	0.005	0.4925	0.011	0.649746	NA	NA	NA	NA	NA	NA	NA	NA	NA	NA	NA	2234.74	51.437	17747.6	TDF
Aechmea orlandiana	RBGE	CAM tank-epiphyte	Crayn et al. (2015)	NA	NA	0.435	0.007	0.382	0.004	1.13874	NA	NA	NA	NA	NA	NA	NA	NA	NA	NA	NA	1078.81	55.9444	6776.8	TMF
Aechmea pineliana	RBGE	CAM tank-epiphyte	Crayn et al. (2015)	NA	NA	0.378333	0.006	0.463333	0.006	0.816547	NA	NA	NA	NA	NA	NA	NA	NA	NA	NA	NA	1197.23	50.2459	8417.28	TMF
Aechmea ramosa	MSBG	CAM tank-epiphyte	Crayn et al. (2015)	NA	NA	0.14112	0.003	0.147	0.003	0.96	NA	NA	NA	NA	NA	NA	NA	NA	NA	NA	NA	1183.24	56.0817	7883.87	TMF
Aechmea recurvata	RBGK	CAM tank-epiphyte	Crayn et al. (2015)	NA	NA	0.25	0.005	0.55	0.009	0.454545	NA	NA	NA	NA	NA	NA	NA	NA	NA	NA	NA	1641.22	18.4655	11973.4	MFS
Aechmea subintegerrima	RBGK	CAM tank-epiphyte	Crayn et al. (2015)	NA	NA	0.09408	0.002	0.0882	0.002	1.06667	NA	NA	NA	NA	NA	NA	NA	NA	NA	NA	NA	1498.4	14.5	11464.9	TMF
Aechmea tayoensis	MSBG	CAM tank-epiphyte	Crayn et al. (2015)	NA	NA	0.40572	0.007	0.24696	0.005	1.64286	NA	NA	NA	NA	NA	NA	NA	NA	NA	NA	NA	2536.54	18.6667	15675.8	TMF
Ursulaea tuitensis	MSBG	CAM tank-epiphyte	Crayn et al. (2015)	NA	NA	0.0882	0.002	0.1764	0.002	0.5	NA	NA	NA	NA	NA	NA	NA	NA	NA	NA	NA	1275.97	103.517	7595.26	TDF
Aechmea turbinocalyx	MSBG	CAM tank-epiphyte	Crayn et al. (2015)	NA	NA	0.12936	0.002	0.09408	0.002	1.375	NA	NA	NA	NA	NA	NA	NA	NA	NA	NA	NA	1414.25	22.2982	10771.3	TMF
Aechmea victoriana	CUBG	CAM tank-epiphyte	Crayn et al. (2015)	NA	NA	0.366666	0.006	0.18	0.004	2.03704	NA	NA	NA	NA	NA	NA	NA	NA	NA	NA	NA	1245.29	51.5868	8632.82	TMF
Aechmea warasii	MSBG	CAM tank-epiphyte	Crayn et al. (2015)	NA	NA	0.1176	0.003	0.14112	0.001	0.833333	NA	NA	NA	NA	NA	NA	NA	NA	NA	NA	NA	1285.03	51.55	9065.86	TMF
Aechmea winkleri	RBGK	CAM tank-epiphyte	Crayn et al. (2015)	NA	NA	0.243333	0.004	0.256666	0.007	0.948052	NA	NA	NA	NA	NA	NA	NA	NA	NA	NA	NA	1413.5	27.125	10767.1	TMF
Androlepis skinneri	MSBG	CAM tank-epiphyte	Crayn et al. (2015)	NA	NA	0.41	0.01	0.32	0.005	1.28125	NA	NA	NA	NA	NA	NA	NA	NA	NA	NA	NA	2684.61	57.5	17144.2	TMF
Araeococcus flagellifolius	RBGE	CAM tank-epiphyte	Crayn et al. (2015)	NA	NA	0.275333	0.005	0.650333	0.011	0.423373	NA	NA	NA	NA	NA	NA	NA	NA	NA	NA	NA	2574.76	54.9033	14287.8	TMF
Araeococcus goeldianus	MSBG	CAM tank-epiphyte	Crayn et al. (2015)	NA	NA	0.12348	0.002	0.15876	0.001	0.777778	NA	NA	NA	NA	NA	NA	NA	NA	NA	NA	NA	2983.83	61	18163.7	TMF
Araeococcus micranthus	RBGK	CAM tank-epiphyte	Crayn et al. (2015)	NA	NA	0.291667	0.006	0.408333	0.005	0.714286	NA	NA	NA	NA	NA	NA	NA	NA	NA	NA	NA	2492.29	51.4006	15468.5	TMF
Araeococcus nigropurpureus	MSBG	CAM tank-epiphyte	Assumed	NA	NA	0.0882	0.002	0.0882	0.001	1	NA	NA	NA	NA	NA	NA	NA	NA	NA	NA	NA	1860.32	17.5694	14564.1	TMF
Billbergia amoena	RBGE	CAM tank-epiphyte	Crayn et al. (2015)	NA	NA	0.298	0.007	0.268667	0.004	1.10918	NA	NA	NA	NA	NA	NA	NA	NA	NA	NA	NA	1331.49	46.115	9834.09	TMF
Billbergia chlorostica	MSBG	CAM tank-epiphyte	Assumed	NA	NA	0.21756	0.006	0.21168	0.004	1.02778	NA	NA	NA	NA	NA	NA	NA	NA	NA	NA	NA	1209.98	24.3737	9124.62	TDF
Billbergia decora	MSBG	CAM tank-epiphyte	Crayn et al. (2015)	NA	NA	0.2646	0.003	0.22932	0.005	1.15385	NA	NA	NA	NA	NA	NA	NA	NA	NA	NA	NA	2651.43	43.7833	15880.9	TDF
Billbergia elegans	MSBG	CAM tank-epiphyte	Crayn et al. (2015)	NA	NA	0.22344	0.003	0.147	0.006	1.52	NA	NA	NA	NA	NA	NA	NA	NA	NA	NA	NA	1516.38	83.225	10485.5	TMF
Billbergia euphemiae	MSBG	CAM tank-epiphyte	Crayn et al. (2015)	NA	NA	0.294	0.003	0.13524	0.002	2.17391	NA	NA	NA	NA	NA	NA	NA	NA	NA	NA	NA	1281.23	47.2304	9065.8	TMF
Billbergia laxiflora	MSBG	CAM tank-epiphyte	Crayn et al. (2015)	NA	NA	0.15288	0.005	0.1176	0.001	1.3	NA	NA	NA	NA	NA	NA	NA	NA	NA	NA	NA	1216.49	51.6667	8324.69	TMF
Billbergia leptopoda	MSBG	CAM tank-epiphyte	Crayn et al. (2015)	NA	NA	0.30576	0.007	0.1764	0.003	1.73333	NA	NA	NA	NA	NA	NA	NA	NA	NA	NA	NA	1262.81	53.4017	8639.1	TMF
Billbergia macrolepis	MSBG	CAM tank-epiphyte	Crayn et al. (2015)	NA	NA	0.10142	0.002	0.25816	0.004	0.392857	NA	NA	NA	NA	NA	NA	NA	NA	NA	NA	NA	2568.66	61.1979	15994.1	TMF
Billbergia manarae	MSBG	CAM tank-epiphyte	Crayn et al. (2015)	NA	NA	0.18228	0.004	0.16464	0.003	1.10714	NA	NA	NA	NA	NA	NA	NA	NA	NA	NA	NA	NA	NA	NA	TMF
Billbergia oxysepala	MSBG	CAM tank-epiphyte	Crayn et al. (2015)	NA	NA	0.294	0.004	0.22344	0.005	1.31579	NA	NA	NA	NA	NA	NA	NA	NA	NA	NA	NA	2931.25	23	17698.4	TMF
Billbergia pallidiflora	MSBG	CAM tank-epiphyte	Crayn et al. (2015)	NA	NA	0.1383	0.004	0.38724	0.005	0.357143	NA	NA	NA	NA	NA	NA	NA	NA	NA	NA	NA	986.103	101.59	5729.77	TDF
Billbergia robert-readii	MSBG	CAM tank-epiphyte	Crayn et al. (2015)	NA	NA	0.22932	0.006	0.28224	0.006	0.8125	NA	NA	NA	NA	NA	NA	NA	NA	NA	NA	NA	2293.88	49.1875	13604	TMF
Billbergia sanderiana	MSBG	CAM tank-epiphyte	Crayn et al. (2015)	NA	NA	0.1764	0.005	0.147	0.007	1.2	NA	NA	NA	NA	NA	NA	NA	NA	NA	NA	NA	1363.46	63.625	9217.62	TMF
Billbergia stenopetala	MSBG	CAM tank-epiphyte	Crayn et al. (2015)	NA	NA	0.294	0.005	0.294	0.009	1	NA	NA	NA	NA	NA	NA	NA	NA	NA	NA	NA	2722.15	32.5333	16294.3	TMF
Billbergia tessmannii	MSBG	CAM tank-epiphyte	Crayn et al. (2015)	NA	NA	0.2352	0.004	0.15876	0.002	1.48148	NA	NA	NA	NA	NA	NA	NA	NA	NA	NA	NA	2741.95	17.1176	16246.8	TMF
Billbergia viridiflora	MSBG	CAM tank-epiphyte	Crayn et al. (2015)	NA	NA	0.24108	0.005	0.14112	0.005	1.70833	NA	NA	NA	NA	NA	NA	NA	NA	NA	NA	NA	2320.55	60.1091	15303.8	TMF
Billbergia vittata	MSBG	CAM tank-epiphyte	Crayn et al. (2015)	NA	NA	0.11064	0.001	0.16596	0.003	0.666667	NA	NA	NA	NA	NA	NA	NA	NA	NA	NA	NA	1390.73	73.7155	9477.82	TMF
Canistropsis marceloi	MSBG	CAM tank-epiphyte	Assumed	NA	NA	0.33	0.007	0.16	0.001	2.0625	NA	NA	NA	NA	NA	NA	NA	NA	NA	NA	NA	1806.29	71.7708	13426.5	TMF
Wittrockia cyathiformis	MSBG	CAM tank-epiphyte	Crayn et al. (2015)	NA	NA	0.2058	0.003	0.13524	0.001	1.52174	NA	NA	NA	NA	NA	NA	NA	NA	NA	NA	NA	1648.17	53.9705	12179	TMF
Canistrum fragrans	RBGK	CAM tank-epiphyte	Crayn et al. (2015)	NA	NA	0.366667	0.008	0.491667	0.01	0.745763	NA	NA	NA	NA	NA	NA	NA	NA	NA	NA	NA	1454.92	40.0991	11183	TMF
Wittrockia gigantea	MSBG	CAM tank-epiphyte	Crayn et al. (2015)	NA	NA	0.16464	0.004	0.12936	0.004	1.27273	NA	NA	NA	NA	NA	NA	NA	NA	NA	NA	NA	1601.59	67	11101.8	TMF
Wittrockia superba	MSBG	CAM tank-epiphyte	Crayn et al. (2015)	NA	NA	0.19992	0.005	0.2058	0.004	0.971429	NA	NA	NA	NA	NA	NA	NA	NA	NA	NA	NA	1522.66	25.0517	12398.2	TMF
Hohenbergia belemii	MSBG	CAM tank-epiphyte	Crayn et al. (2015)	NA	NA	0.15288	0.005	0.147218	0.004	1.03846	NA	NA	NA	NA	NA	NA	NA	NA	NA	NA	NA	1671.45	20.899	12821	TMF
Hohenbergia brachycephala	MSBG	CAM tank-epiphyte	Crayn et al. (2015)	NA	NA	0.22344	0.004	0.369162	0.004	0.605263	NA	NA	NA	NA	NA	NA	NA	NA	NA	NA	NA	1639	26.125	12522.4	TMF
Hohenbergia catingae	MSBG	CAM tank-epiphyte	Crayn et al. (2015)	NA	NA	0.06454	0.002	0.22128	0.002	0.291667	NA	NA	NA	NA	NA	NA	NA	NA	NA	NA	NA	869.821	56.6891	5807.26	TMF
Hohenbergia edmundoi	MSBG	CAM tank-epiphyte	Crayn et al. (2015)	NA	NA	0.12908	0.002	0.22128	0.003	0.583333	NA	NA	NA	NA	NA	NA	NA	NA	NA	NA	NA	917.25	58.25	5870.72	TDF
Hohenbergia inermis	MSBG	CAM tank-epiphyte	Crayn et al. (2015)	NA	NA	0.14112	0.003	0.135475	0.005	1.04167	NA	NA	NA	NA	NA	NA	NA	NA	NA	NA	NA	2107.67	49.0833	16402.4	TMF
Hohenbergia negrilensis	MSBG	CAM tank-epiphyte	Crayn et al. (2015)	NA	NA	0.16464	0.004	0.131712	0.006	1.25	NA	NA	NA	NA	NA	NA	NA	NA	NA	NA	NA	NA	NA	NA	TMF
Hohenbergia portoricensis	MSBG	CAM tank-epiphyte	Crayn et al. (2015)	NA	NA	0.1764	0.005	0.1764	0.002	1	NA	NA	NA	NA	NA	NA	NA	NA	NA	NA	NA	2275.75	32.6583	15578.7	TMF
Hohenbergia proctorii	MSBG	CAM tank-epiphyte	Crayn et al. (2015)	NA	NA	0.1383	0.003	0.08298	0.002	1.66667	NA	NA	NA	NA	NA	NA	NA	NA	NA	NA	NA	NA	NA	NA	TMF
Hohenbergia undulatifolia	MSBG	CAM tank-epiphyte	Assumed	NA	NA	0.0922	0.001	0.21206	0.002	0.434783	NA	NA	NA	NA	NA	NA	NA	NA	NA	NA	NA	NA	NA	NA	TDF
Hohenbergia urbaniana	MSBG	CAM tank-epiphyte	Crayn et al. (2015)	NA	NA	0.147	0.003	0.136111	0.001	1.08	NA	NA	NA	NA	NA	NA	NA	NA	NA	NA	NA	605.698	65.5052	3559.21	TMF
Hohenbergia utriculosa	MSBG	CAM tank-epiphyte	Crayn et al. (2015)	NA	NA	0.11986	0.002	0.11986	0.005	1	NA	NA	NA	NA	NA	NA	NA	NA	NA	NA	NA	974.903	54.0383	6381.66	TDF
Lymania alvimii	MSBG	CAM tank-epiphyte	Crayn et al. (2015)	NA	NA	0.11172	0.003	0.1176	0.002	0.95	NA	NA	NA	NA	NA	NA	NA	NA	NA	NA	NA	1469.44	14.7273	11309.4	TMF
Lymania azurea	RBGK	CAM tank-epiphyte	JM -17.92 ‰	NA	NA	0.48	0.007	0.296667	0.007	1.61798	NA	NA	NA	NA	NA	NA	NA	NA	NA	NA	NA	1467.72	14.8955	11243.7	TMF
Lymania smithii	MSBG	CAM tank-epiphyte	Crayn et al. (2015)	NA	NA	0.16464	0.005	0.06468	0.004	2.54545	NA	NA	NA	NA	NA	NA	NA	NA	NA	NA	NA	1619.55	19.1328	12291.4	TMF
Lymania spiculata	MSBG	CAM tank-epiphyte	Assumed	NA	NA	0.3528	0.005	0.15288	0.007	2.30769	NA	NA	NA	NA	NA	NA	NA	NA	NA	NA	NA	NA	NA	NA	TMF
Neoregelia amandae	MSBG	CAM tank-epiphyte	Crayn et al. (2015)	NA	NA	0.09996	0.003	0.11172	0.001	0.894737	NA	NA	NA	NA	NA	NA	NA	NA	NA	NA	NA	NA	NA	NA	TMF
Neoregelia ampullacea	MSBG	CAM tank-epiphyte	Crayn et al. (2015)	NA	NA	0.147	0.005	0.2058	0.001	0.714286	NA	NA	NA	NA	NA	NA	NA	NA	NA	NA	NA	1181.67	48.9479	8348.26	TMF
Neoregelia bahiana	MSBG	CAM tank-epiphyte	Crayn et al. (2015)	NA	NA	0.06454	0.001	0.15674	0.001	0.411765	NA	NA	NA	NA	NA	NA	NA	NA	NA	NA	NA	1081.74	64.8514	7238.6	TDF
Neoregelia carolinae	MSBG	CAM tank-epiphyte	Crayn et al. (2015)	NA	NA	0.18228	0.003	0.10584	0.005	1.72222	NA	NA	NA	NA	NA	NA	NA	NA	NA	NA	NA	1559.14	55.1364	11209.1	TMF
Neoregelia compacta	RBGE	CAM tank-epiphyte	Crayn et al. (2015)	NA	NA	0.254	0.005	0.195333	0.005	1.30034	NA	NA	NA	NA	NA	NA	NA	NA	NA	NA	NA	NA	NA	NA	TMF
Neoregelia crispata	MSBG	CAM tank-epiphyte	Assumed	NA	NA	0.07644	0.002	0.07644	0.003	1	NA	NA	NA	NA	NA	NA	NA	NA	NA	NA	NA	1248.25	18.25	9767.83	TMF
Neoregelia eleutheropetala	RBGK	CAM tank-epiphyte	Crayn et al. (2015)	NA	NA	0.373333	0.008	0.376667	0.006	0.99115	NA	NA	NA	NA	NA	NA	NA	NA	NA	NA	NA	3036.68	24.7845	18092.6	TMF
Neoregelia gavionensis	MSBG	CAM tank-epiphyte	Crayn et al. (2015)	NA	NA	0.1764	0.003	0.1176	0.006	1.5	NA	NA	NA	NA	NA	NA	NA	NA	NA	NA	NA	NA	NA	NA	TMF
Neoregelia hoehneana	MSBG	CAM tank-epiphyte	Assumed	NA	NA	0.09408	0.002	0.08232	0.002	1.14286	NA	NA	NA	NA	NA	NA	NA	NA	NA	NA	NA	NA	NA	NA	TMF
Neoregelia indecora	RBGE	CAM tank-epiphyte	Crayn et al. (2015)	NA	NA	0.277667	0.004	0.353	0.009	0.786591	NA	NA	NA	NA	NA	NA	NA	NA	NA	NA	NA	NA	NA	NA	TMF
Neoregelia johnsoniae	MSBG	CAM tank-epiphyte	Assumed	NA	NA	0.15288	0.004	0.13524	0.003	1.13043	NA	NA	NA	NA	NA	NA	NA	NA	NA	NA	NA	NA	NA	NA	TMF
Neoregelia laevis	RBGE	CAM tank-epiphyte	Crayn et al. (2015)	NA	NA	0.246667	0.004	0.243333	0.003	1.0137	NA	NA	NA	NA	NA	NA	NA	NA	NA	NA	NA	1779.37	38.92	13482	TMF
Neoregelia lilliputiana	MSBG	CAM tank-epiphyte	Crayn et al. (2015)	NA	NA	0.08232	0.001	0.2352	0.002	0.35	NA	NA	NA	NA	NA	NA	NA	NA	NA	NA	NA	NA	NA	NA	TMF
Neoregelia longipedicellata	MSBG	CAM tank-epiphyte	Assumed	NA	NA	0.16464	0.003	0.18816	0.005	0.875	NA	NA	NA	NA	NA	NA	NA	NA	NA	NA	NA	1795	59.5	14284.4	TMF
Neoregelia macrosepala	MSBG	CAM tank-epiphyte	Crayn et al. (2015)	NA	NA	0.17052	0.003	0.17052	0.006	1	NA	NA	NA	NA	NA	NA	NA	NA	NA	NA	NA	1229.28	51.3036	8651.18	TMF
Neoregelia magdalenae	MSBG	CAM tank-epiphyte	Crayn et al. (2015)	NA	NA	0.16464	0.003	0.0882	0.001	1.86667	NA	NA	NA	NA	NA	NA	NA	NA	NA	NA	NA	NA	NA	NA	TMF
Neoregelia marmorata	MSBG	CAM tank-epiphyte	Crayn et al. (2015)	NA	NA	0.12936	0.005	0.12936	0.005	1	NA	NA	NA	NA	NA	NA	NA	NA	NA	NA	NA	2494.3	41.3333	18103.3	TMF
Neoregelia mooreana	MSBG	CAM tank-epiphyte	Crayn et al. (2015)	NA	NA	0.1764	0.005	0.2058	0.004	0.857143	NA	NA	NA	NA	NA	NA	NA	NA	NA	NA	NA	3668.88	20.6667	23098.9	TMF
Neoregelia mucugensis	MSBG	CAM tank-epiphyte	Crayn et al. (2015)	NA	NA	0.0922	0.002	0.11064	0.002	0.833333	NA	NA	NA	NA	NA	NA	NA	NA	NA	NA	NA	NA	NA	NA	TDF
Neoregelia myrmecophila	MSBG	CAM tank-epiphyte	Crayn et al. (2015)	NA	NA	0.18228	0.001	0.147	0.007	1.24	NA	NA	NA	NA	NA	NA	NA	NA	NA	NA	NA	2944.06	27.0357	17899.6	TMF
Neoregelia nivea	MSBG	CAM tank-epiphyte	Crayn et al. (2015)	NA	NA	0.15876	0.001	0.11172	0.004	1.42105	NA	NA	NA	NA	NA	NA	NA	NA	NA	NA	NA	NA	NA	NA	TMF
Neoregelia olens	MSBG	CAM tank-epiphyte	Crayn et al. (2015)	NA	NA	0.19992	0.005	0.1176	0.003	1.7	NA	NA	NA	NA	NA	NA	NA	NA	NA	NA	NA	NA	NA	NA	TMF
Neoregelia pauciflora	MSBG	CAM tank-epiphyte	Crayn et al. (2015)	NA	NA	0.147	0.003	0.10584	0.003	1.38889	NA	NA	NA	NA	NA	NA	NA	NA	NA	NA	NA	1289.35	47.06	9169.18	TMF
Neoregelia paulistana	MSBG	CAM tank-epiphyte	Assumed	NA	NA	0.07376	0.001	0.07376	0.002	1	NA	NA	NA	NA	NA	NA	NA	NA	NA	NA	NA	1255	21	9543.85	TMF
Neoregelia pendula	MSBG	CAM tank-epiphyte	Crayn et al. (2015)	NA	NA	0.0882	0.001	0.2352	0.004	0.375	NA	NA	NA	NA	NA	NA	NA	NA	NA	NA	NA	2752.24	15.25	16548.9	TMF
Neoregelia pernambucana	MSBG	CAM tank-epiphyte	Assumed	NA	NA	0.28812	0.006	0.15876	0.006	1.81481	NA	NA	NA	NA	NA	NA	NA	NA	NA	NA	NA	1188.5	58.75	8431.9	TMF
Neoregelia roethii	MSBG	CAM tank-epiphyte	Assumed	NA	NA	0.12348	0.003	0.15288	0.003	0.807692	NA	NA	NA	NA	NA	NA	NA	NA	NA	NA	NA	NA	NA	NA	TMF
Neoregelia rosea	MSBG	CAM tank-epiphyte	Crayn et al. (2015)	NA	NA	0.12348	0.002	0.24696	0.004	0.5	NA	NA	NA	NA	NA	NA	NA	NA	NA	NA	NA	2531.75	12.5	14980.2	TMF
Neoregelia rothinessa	MSBG	CAM tank-epiphyte	Assumed	NA	NA	0.22932	0.004	0.147	0.004	1.56	NA	NA	NA	NA	NA	NA	NA	NA	NA	NA	NA	NA	NA	NA	TMF
Neoregelia rubrovittata	MSBG	CAM tank-epiphyte	Crayn et al. (2015)	NA	NA	0.14112	0.003	0.16464	0.001	0.857143	NA	NA	NA	NA	NA	NA	NA	NA	NA	NA	NA	NA	NA	NA	TMF
Neoregelia ruschii	MSBG	CAM tank-epiphyte	Assumed	NA	NA	0.13524	0.002	0.07644	0.001	1.76923	NA	NA	NA	NA	NA	NA	NA	NA	NA	NA	NA	1390.65	56.9583	9993.54	TMF
Neoregelia sapiatibensis	MSBG	CAM tank-epiphyte	Crayn et al. (2015)	NA	NA	0.2646	0.004	0.15288	0.002	1.73077	NA	NA	NA	NA	NA	NA	NA	NA	NA	NA	NA	NA	NA	NA	TMF
Neoregelia sarmentosa	MSBG	CAM tank-epiphyte	Crayn et al. (2015)	NA	NA	0.19992	0.004	0.12348	0.002	1.61905	NA	NA	NA	NA	NA	NA	NA	NA	NA	NA	NA	1352.86	37.4722	10121.3	TMF
Neoregelia simulans	MSBG	CAM tank-epiphyte	Crayn et al. (2015)	NA	NA	0.15288	0.002	0.14112	0.006	1.08333	NA	NA	NA	NA	NA	NA	NA	NA	NA	NA	NA	1225.82	55.8833	8411.41	TMF
Neoregelia tarapotoensis	MSBG	CAM tank-epiphyte	Crayn et al. (2015)	NA	NA	0.2058	0.004	0.18228	0.005	1.12903	NA	NA	NA	NA	NA	NA	NA	NA	NA	NA	NA	2299.44	15.3333	14152.1	TMF
Neoregelia tigrina	MSBG	CAM tank-epiphyte	Assumed	NA	NA	0.307667	0.005	0.235667	0.004	1.30552	NA	NA	NA	NA	NA	NA	NA	NA	NA	NA	NA	1258.62	50	8898.64	TMF
Neoregelia wilsoniana	MSBG	CAM tank-epiphyte	Crayn et al. (2015)	NA	NA	0.06454	0.001	0.0922	0.005	0.7	NA	NA	NA	NA	NA	NA	NA	NA	NA	NA	NA	1456.52	18.3106	10928.1	TMF
Neoregelia wurdackii	MSBG	CAM tank-epiphyte	Crayn et al. (2015)	NA	NA	0.09996	0.001	0.0882	0.003	1.13333	NA	NA	NA	NA	NA	NA	NA	NA	NA	NA	NA	2478.81	18.6667	14548	TMF
Neoregelia zonata	MSBG	CAM tank-epiphyte	Crayn et al. (2015)	NA	NA	0.12348	0.001	0.147	0.006	0.84	NA	NA	NA	NA	NA	NA	NA	NA	NA	NA	NA	1488.75	84.25	10596.4	TMF
Nidularium albiflorum	MSBG	CAM tank-epiphyte	Assumed	NA	NA	0.15288	0.006	0.10584	0.007	1.44444	NA	NA	NA	NA	NA	NA	NA	NA	NA	NA	NA	NA	NA	NA	TMF
Nidularium amazonicum	MSBG	CAM tank-epiphyte	Crayn et al. (2015)	NA	NA	0.213333	0.003	0.236667	0.003	0.901408	NA	NA	NA	NA	NA	NA	NA	NA	NA	NA	NA	1616.34	25.1219	13225	TMF
Nidularium amorimii	MSBG	CAM tank-epiphyte	Assumed	NA	NA	0.147	0.002	0.11172	0.004	1.31579	NA	NA	NA	NA	NA	NA	NA	NA	NA	NA	NA	1238.26	21.1333	14548	TMF
Nidularium angustifolium	MSBG	CAM tank-epiphyte	Crayn et al. (2015)	NA	NA	0.07644	0.002	0.07056	0.004	1.08333	NA	NA	NA	NA	NA	NA	NA	NA	NA	NA	NA	2156.25	74.25	11039.8	TMF
Nidularium apiculatum	MSBG	CAM tank-epiphyte	Crayn et al. (2015)	NA	NA	0.147	0.003	0.0882	0.002	1.66667	NA	NA	NA	NA	NA	NA	NA	NA	NA	NA	NA	NA	NA	NA	TMF
Nidularium billbergioides	CUBG	CAM tank-epiphyte	JM -15.20 ‰	1.85	0.012	0.283333	0.006	0.216667	0.001	1.30769	NA	NA	NA	NA	NA	NA	NA	NA	NA	NA	NA	1565.61	43.9669	10263.9	TMF
Nidularium campo-alegrensis	MSBG	CAM tank-epiphyte	Assumed	NA	NA	0.14112	0.003	0.0882	0.004	1.6	NA	NA	NA	NA	NA	NA	NA	NA	NA	NA	NA	1488.15	39.625	11427.2	TMF
Nidularium campos-portoi	MSBG	CAM tank-epiphyte	Crayn et al. (2015)	NA	NA	0.10584	0.001	0.12348	0.003	0.857143	NA	NA	NA	NA	NA	NA	NA	NA	NA	NA	NA	1772.75	46.5	12316.5	TMF
Nidularium espiritosantense	MSBG	CAM tank-epiphyte	Crayn et al. (2015)	NA	NA	0.10584	0.004	0.07644	0.002	1.38462	NA	NA	NA	NA	NA	NA	NA	NA	NA	NA	NA	1322.15	54.6833	9309.45	TMF
Nidularium exiguum	MSBG	CAM tank-epiphyte	Assumed	NA	NA	0.15288	0.004	0.07644	0.002	2	NA	NA	NA	NA	NA	NA	NA	NA	NA	NA	NA	1531.25	40.25	11343.2	TMF
Nidularium ferdinando-coburgii	MSBG	CAM tank-epiphyte	Crayn et al. (2015)	NA	NA	0.16464	0.005	0.10584	0.002	1.55556	NA	NA	NA	NA	NA	NA	NA	NA	NA	NA	NA	NA	NA	NA	TMF
Nidularium fradense	MSBG	CAM tank-epiphyte	Assumed	NA	NA	0.1176	0.001	0.10584	0.004	1.11111	NA	NA	NA	NA	NA	NA	NA	NA	NA	NA	NA	1347	63	9090.64	TMF
Nidularium fulgens	RBGK	CAM tank-epiphyte	Crayn et al. (2015)	NA	NA	0.326667	0.005	0.206667	0.003	1.58065	NA	NA	NA	NA	NA	NA	NA	NA	NA	NA	NA	1503.95	55.6	NA	TMF
Nidularium innocentii	CUBG	CAM tank-epiphyte	Crayn et al. (2015)	1.81	0.023	0.256666	0.006	0.262465	0.004	0.977905	NA	NA	NA	NA	NA	NA	NA	NA	NA	NA	NA	1583.42	36.6271	12065.6	TMF
Nidularium krisgreeniae	MSBG	CAM tank-epiphyte	Assumed	NA	NA	0.15288	0.002	0.147	0.004	1.04	NA	NA	NA	NA	NA	NA	NA	NA	NA	NA	NA	1521.5	46.0133	11230.6	TMF
Nidularium linehamii	MSBG	CAM tank-epiphyte	Assumed	NA	NA	0.1176	0.002	0.17052	0.003	0.689655	NA	NA	NA	NA	NA	NA	NA	NA	NA	NA	NA	NA	NA	NA	TMF
Canistrospis microps	RBGK	CAM tank-epiphyte	Crayn et al. (2015)	NA	NA	0.283333	0.004	0.236666	0.006	1.19718	NA	NA	NA	NA	NA	NA	NA	NA	NA	NA	NA	1586.32	38.652	12262.1	TMF
Nidularium picinguabensis	MSBG	CAM tank-epiphyte	Crayn et al. (2015)	NA	NA	0.2058	0.003	0.1764	0.007	1.16667	NA	NA	NA	NA	NA	NA	NA	NA	NA	NA	NA	NA	NA	NA	TMF
Nidularium procerum	MSBG	CAM tank-epiphyte	Crayn et al. (2015)	NA	NA	0.10584	0.003	0.07056	0.001	1.5	NA	NA	NA	NA	NA	NA	NA	NA	NA	NA	NA	1473.23	41.2005	11127.2	TMF
Nidularium rosulatum	MSBG	CAM tank-epiphyte	Assumed	NA	NA	0.1176	0.003	0.1176	0.003	1	NA	NA	NA	NA	NA	NA	NA	NA	NA	NA	NA	1428.5	58.5	10386.8	TMF
Nidularium rubens	MSBG	CAM tank-epiphyte	Crayn et al. (2015)	NA	NA	0.1176	0.006	0.1176	0.002	1	NA	NA	NA	NA	NA	NA	NA	NA	NA	NA	NA	2156.25	74.25	11039.8	TMF
Nidularium serratum	MSBG	CAM tank-epiphyte	Assumed	NA	NA	0.14112	0.006	0.10584	0.002	1.33333	NA	NA	NA	NA	NA	NA	NA	NA	NA	NA	NA	NA	NA	NA	TMF
Nidularium viridipetalum	MSBG	CAM tank-epiphyte	Assumed	NA	NA	0.11172	0.002	0.12348	0.003	0.904762	NA	NA	NA	NA	NA	NA	NA	NA	NA	NA	NA	NA	NA	NA	TMF
Portea grandiflora	MSBG	CAM tank-epiphyte	Crayn et al. (2015)	NA	NA	0.24	0.006	0.24	0.003	1	NA	NA	NA	NA	NA	NA	NA	NA	NA	NA	NA	1839.11	19.0719	14290.9	TMF
Quesnelia augusto-coburgi	RBGE	CAM tank-epiphyte	Crayn et al. (2015)	NA	NA	0.351666	0.007	0.319333	0.005	1.10125	NA	NA	NA	NA	NA	NA	NA	NA	NA	NA	NA	1789.5	68.4375	13080.2	TMF
Quesnelia blanda	MSBG	CAM tank-epiphyte	Assumed	NA	NA	0.1764	0.003	0.14112	0.004	1.25	NA	NA	NA	NA	NA	NA	NA	NA	NA	NA	NA	2156.25	74.25	11039.8	TMF
Quesnelia edmundoi	MSBG	CAM tank-epiphyte	Crayn et al. (2015)	NA	NA	0.1176	0.003	0.18228	0.004	0.645161	NA	NA	NA	NA	NA	NA	NA	NA	NA	NA	NA	1312.69	52.875	9148.35	TMF
Quesnelia kautskyi	MSBG	CAM tank-epiphyte	Assumed	NA	NA	0.17052	0.004	0.14112	0.003	1.20833	NA	NA	NA	NA	NA	NA	NA	NA	NA	NA	NA	1365.72	57.9167	9870	TMF
Quesnelia lateralis	RBGE	CAM tank-epiphyte	Crayn et al. (2015)	NA	NA	0.221667	0.005	0.265	0.007	0.836478	NA	NA	NA	NA	NA	NA	NA	NA	NA	NA	NA	1688.5	57.6667	13085.8	TMF
Quesnelia liboniana	RBGE	CAM tank-epiphyte	Crayn et al. (2015)	NA	NA	0.316667	0.003	0.22	0.008	1.43939	NA	NA	NA	NA	NA	NA	NA	NA	NA	NA	NA	1624.94	54	12156.2	TMF
Quesnelia marmorata	RBGE	CAM tank-epiphyte	Crayn et al. (2015)	NA	NA	0.49	0.007	0.509333	0.009	0.962042	NA	NA	NA	NA	NA	NA	NA	NA	NA	NA	NA	1279.24	44.7833	9261.21	TMF
Ronnbergia silvana	MSBG	CAM tank-epiphyte	Assumed	NA	NA	0.11172	0.004	0.07056	0.001	1.58333	NA	NA	NA	NA	NA	NA	NA	NA	NA	NA	NA	1254.75	22	9670.28	TMF
Tillandsia fasciculata	CUBG	CAM tank-epiphyte	Crayn et al. (2015)	0.943534	0.013	0.666667	0.009	0.975	0.023	0.683761	NA	NA	NA	NA	NA	NA	NA	NA	NA	NA	NA	1653.99	69.2599	10338	TMF
Tillandsia utriculata	CUBG	CAM tank-epiphyte	Crayn et al. (2015)	0.98464	0.009	0.336667	0.005	0.642436	0.014	0.524047	NA	NA	NA	NA	NA	NA	NA	NA	NA	NA	NA	1664.44	55.8767	11725	TMF
Fosterella albicans	MSBG	Non-succulent terrestrial	Crayn et al. (2015)	NA	NA	0.2767	0.003	0.25	0.004	1.1068	NA	NA	NA	NA	NA	NA	NA	NA	NA	NA	NA	957.464	79.9674	6129.65	MFS
Fosterella caulescens	MSBG	Non-succulent terrestrial	Crayn et al. (2015)	NA	NA	0.0922	0.002	0.21206	0.008	0.434783	NA	NA	NA	NA	NA	NA	NA	NA	NA	NA	NA	1618.62	54.1667	11389.1	TMF
Fosterella micrantha	MSBG	Non-succulent terrestrial	Crayn et al. (2015)	NA	NA	0.3033	0.007	0.2875	0.008	1.05496	NA	NA	NA	NA	NA	NA	NA	NA	NA	NA	NA	2287.85	84.5403	13612.4	TMF
Fosterella penduliflora	RBGK	Non-succulent terrestrial	Crayn et al. (2015)	NA	NA	0.324333	0.007	0.185333	0.002	1.75	NA	NA	NA	NA	NA	NA	NA	NA	NA	NA	NA	1029.77	71.7457	6349.54	TMF
Fosterella petiolata	MSBG	Non-succulent terrestrial	Crayn et al. (2015)	NA	NA	0.246667	0.005	0.275	0.006	0.89697	NA	NA	NA	NA	NA	NA	NA	NA	NA	NA	NA	1155.98	65.8864	7841.75	TMF
Fosterella rusbyi	RBGK	Non-succulent terrestrial	Crayn et al. (2015)	NA	NA	0.10142	0.002	0.20284	0.003	0.5	NA	NA	NA	NA	NA	NA	NA	NA	NA	NA	NA	1460.73	59.5767	9475.25	TMF
Fosterella schidosperma	MSBG	Non-succulent terrestrial	Crayn et al. (2015)	NA	NA	0.4267	0.01	0.495	0.006	0.86202	NA	NA	NA	NA	NA	NA	NA	NA	NA	NA	NA	1827.4	57.1429	11021.5	TMF
Fosterella spectabilis	MSBG	Non-succulent terrestrial	Crayn et al. (2015)	NA	NA	0.31	0.003	0.3625	0.01	0.855172	NA	NA	NA	NA	NA	NA	NA	NA	NA	NA	NA	2625.8	28.4647	18711.8	TMF
Navia arida	MSBG	Non-succulent terrestrial	Crayn et al. (2015)	NA	NA	0.08298	0.002	0.2766	0.003	0.3	NA	NA	NA	NA	NA	NA	NA	NA	NA	NA	NA	2472.88	34.75	15313.5	TMF
Navia lactea	MSBG	Non-succulent terrestrial	Assumed	NA	NA	0.3133	0.007	0.2333	0.003	1.34291	NA	NA	NA	NA	NA	NA	NA	NA	NA	NA	NA	NA	NA	NA	TMF
Pitcairnia andreana	RBGK	Non-succulent terrestrial	Crayn et al. (2015)	NA	NA	0.218	0.004	0.192667	0.005	1.13149	NA	NA	NA	NA	NA	NA	NA	NA	NA	NA	NA	1359.65	55.0958	8606.94	TMF
Pitcairnia angustifolia	RBGK	Non-succulent terrestrial	Crayn et al. (2015)	NA	NA	0.16454	0.003	0.16454	0.006	1	NA	NA	NA	NA	NA	NA	NA	NA	NA	NA	NA	2048.42	37.3205	14063.3	TMF
Pitcairnia atrorubens	RBGE	Non-succulent terrestrial	Crayn et al. (2015)	NA	NA	0.147	0.003	0.04116	0.001	3.57143	NA	NA	NA	NA	NA	NA	NA	NA	NA	NA	NA	3120.61	52.1615	21299.5	TMF
Pitcairnia bergii	MSBG	Non-succulent terrestrial	Assumed	NA	NA	0.196667	0.003	0.133333	0.001	1.475	NA	NA	NA	NA	NA	NA	NA	NA	NA	NA	NA	979.583	77.1667	6772.64	TMF
Pitcairnia breedlovei	MSBG	Non-succulent terrestrial	Crayn et al. (2015)	NA	NA	0.07056	0.001	0.0588	0.002	1.2	NA	NA	NA	NA	NA	NA	NA	NA	NA	NA	NA	1069.81	95.2738	6248.47	TMF
Pitcairnia caricifolia	MSBG	Non-succulent terrestrial	Crayn et al. (2015)	NA	NA	0.08298	0.002	0.10142	0.005	0.818182	NA	NA	NA	NA	NA	NA	NA	NA	NA	NA	NA	2630.27	48.0705	15439.6	TMF
Pitcairnia corcovadensis	RBGK	Non-succulent terrestrial	Crayn et al. (2015)	NA	NA	0.29	0.006	0.186038	0.004	1.55882	NA	NA	NA	NA	NA	NA	NA	NA	NA	NA	NA	1539.38	47.625	12036.5	TMF
Pitcairnia cuzcoensis	RBGK	Non-succulent terrestrial	Crayn et al. (2015)	NA	NA	0.10142	0.003	0.0922	0.006	1.1	NA	NA	NA	NA	NA	NA	NA	NA	NA	NA	NA	1374.77	55.375	8170.2	TMF
Pitcairnia flammea	RBGE	Non-succulent terrestrial	Crayn et al. (2015)	NA	NA	0.38	0.004	0.14	0.001	2.71429	NA	NA	NA	NA	NA	NA	NA	NA	NA	NA	NA	1454.8	53.2132	10662.1	TMF
Pitcairnia funkiae	MSBG	Non-succulent terrestrial	Crayn et al. (2015)	NA	NA	0.411333	0.003	0.213	0.002	1.93114	NA	NA	NA	NA	NA	NA	NA	NA	NA	NA	NA	3457.33	51.4167	22110.9	TMF
Pitcairnia grafii	MSBG	Non-succulent terrestrial	Crayn et al. (2015)	NA	NA	0.216666	0.004	0.207036	0.004	1.04651	NA	NA	NA	NA	NA	NA	NA	NA	NA	NA	NA	NA	NA	NA	TMF
Pitcairnia imbricata	CUBG	Non-succulent terrestrial	Crayn et al. (2015)	6.323	0.136	0.2646	0.005	0.0588	0.005	4.5	NA	NA	NA	NA	NA	NA	NA	NA	NA	NA	NA	2256.33	68.344	15025.7	TMF
Pitcairnia integrifolia	CUBG	Non-succulent terrestrial	Crayn et al. (2015)	6.07715	0.136	0.283333	0.004	0.608333	0.01	0.465753	NA	NA	NA	NA	NA	NA	NA	NA	NA	NA	NA	1946.19	51.6458	12712.3	TMF
Pitcairnia jareckii	RBGK	Non-succulent terrestrial	JM -25.29 ‰	NA	NA	0.05532	0.004	0.05532	0.001	1	NA	NA	NA	NA	NA	NA	NA	NA	NA	NA	NA	NA	NA	NA	TMF
Pitcairnia neglecta	MSBG	Non-succulent terrestrial	Assumed	NA	NA	0.376667	0.004	0.336667	0.005	1.11881	NA	NA	NA	NA	NA	NA	NA	NA	NA	NA	NA	NA	NA	NA	TMF
Pitcairnia palmoides	MSBG	Non-succulent terrestrial	Crayn et al. (2015)	NA	NA	0.618	0.009	0.304667	0.005	2.02845	NA	NA	NA	NA	NA	NA	NA	NA	NA	NA	NA	2556.25	40.8833	17007.4	TMF
Pitcairnia paniculata	RBGE	Non-succulent terrestrial	Crayn et al. (2015)	NA	NA	0.286667	0.007	0.216667	0.005	1.32308	NA	NA	NA	NA	NA	NA	NA	NA	NA	NA	NA	1359.65	55.0958	8606.94	TMF
Pitcairnia poortmanii	RBGK	Non-succulent terrestrial	Crayn et al. (2015)	NA	NA	0.0882	0.002	0.06468	0.001	1.36364	NA	NA	NA	NA	NA	NA	NA	NA	NA	NA	NA	2057.52	22.6759	13038.1	TMF
Pitcairnia recurvata	RBGK	Non-succulent terrestrial	Crayn et al. (2015)	NA	NA	0.3725	0.005	0.105	0.001	3.54762	NA	NA	NA	NA	NA	NA	NA	NA	NA	NA	NA	2302.54	66.4375	15141.5	TMF
Pitcairnia riparia	MSBG	Non-succulent terrestrial	Crayn et al. (2015)	NA	NA	0.1764	0.004	0.0882	0.002	2	NA	NA	NA	NA	NA	NA	NA	NA	NA	NA	NA	2140.96	29.2804	14115.2	TMF
Pitcairnia sprucei	MSBG	Non-succulent terrestrial	Crayn et al. (2015)	NA	NA	0.17333	0.002	0.116664	0.002	1.48571	NA	NA	NA	NA	NA	NA	NA	NA	NA	NA	NA	2804.49	25.6849	16915.6	TMF
Pitcairnia staminea	RBGK	Non-succulent terrestrial	Crayn et al. (2015)	NA	NA	0.0588	0.002	0.04704	0.001	1.25	NA	NA	NA	NA	NA	NA	NA	NA	NA	NA	NA	1265.2	40.6071	9425.3	TMF
Pitcairnia stevensonii	MSBG	Non-succulent terrestrial	Crayn et al. (2015)	NA	NA	0.2	0.005	0.17	0.005	1.17647	NA	NA	NA	NA	NA	NA	NA	NA	NA	NA	NA	2475.45	73.0714	16708	TMF
Pitcairnia undulata	MSBG	Non-succulent terrestrial	Crayn et al. (2015)	NA	NA	0.306667	0.004	0.203333	0.006	1.5082	NA	NA	NA	NA	NA	NA	NA	NA	NA	NA	NA	3353.38	53.0833	20102.5	TMF
Pitcairnia xanthocalyx	CUBG	Non-succulent terrestrial	Crayn et al. (2015)	6.81154	0.147	0.10142	0.001	0.10142	0.001	1	NA	NA	NA	NA	NA	NA	NA	NA	NA	NA	NA	NA	NA	NA	TDF
Ananas ananassoides	RBGE	Succulent terrestrial	Crayn et al. (2015)	NA	NA	0.562667	0.011	0.668667	0.012	0.841476	NA	NA	NA	NA	NA	0.78	0.02	356	8	NA	NA	1697.42	64.5961	9944.85	TMF
Ananas bracteatus	RBGE	Succulent terrestrial	Crayn et al. (2015)	NA	NA	0.318	0.007	0.609667	0.015	0.521596	NA	NA	NA	NA	NA	0.66	0.01	236	6	NA	NA	1528.67	43.4145	10600.7	TDF
Ananas comosus	CUBG	Succulent terrestrial	Crayn et al. (2015)	2.42034	0.018	0.4167	0.009	0.4075	0.006	1.02258	NA	NA	NA	NA	NA	0.61	0.02	316	6	NA	NA	2153.34	55.0644	13834.3	TDF
Ananas lucidus	MSBG	Succulent terrestrial	Crayn et al. (2015)	NA	NA	0.12908	0.003	0.23972	0.007	0.538462	NA	NA	NA	NA	NA	0.26	0.01	224	6	NA	NA	2415.79	50.8819	15190.4	TMF
Ananas nanus	RBGK	Succulent terrestrial	JM -13.52 ‰	NA	NA	0.5	0.009	0.608333	0.015	0.821918	NA	NA	NA	NA	NA	0.71	0.02	322	9	NA	NA	1912.1	61.5833	11943.5	TMF
Ananas parguazensis	MSBG	Succulent terrestrial	Crayn et al. (2015)	NA	NA	0.1764	0.002	0.18816	0.002	0.9375	NA	NA	NA	NA	NA	0.24	0.01	284	5	NA	NA	2568.67	53.4897	15027.4	TMF
Bromelia balansae	RBGE	Succulent terrestrial	Crayn et al. (2015)	NA	NA	0.402333	0.005	0.845333	0.014	0.475946	NA	NA	NA	NA	NA	0.9	0.03	286	5	NA	NA	1510.18	51.4531	9184.74	TMF
Bromelia epiphytica	MSBG	Succulent terrestrial	Assumed	NA	NA	0.2352	0.007	0.1176	0.002	2	NA	NA	NA	NA	NA	0.17	0.01	339	7	NA	NA	NA	NA	NA	TDF
Bromelia flemingii	MSBG	Succulent terrestrial	Crayn et al. (2015)	NA	NA	0.08298	0.002	0.22128	0.005	0.375	NA	NA	NA	NA	NA	0.28	0.01	224	4	NA	NA	NA	NA	NA	TMF
Bromelia goyazensis	MSBG	Succulent terrestrial	Assumed			0.07376	0.001	0.1844	0.002	0.4	NA	NA	NA	NA	NA	0.22	0.01	205	4	NA	NA	1517.83	77.8633	9011.29	TDF
Bromelia humilis	CUBG	Succulent terrestrial	Crayn et al. (2015)	1.92	0.01	0.2333	0.005	0.305	0.004	0.764918	NA	NA	NA	NA	NA	0.37	0.02	258	6	NA	NA	1510.18	51.4531	6650.49	TDF
Bromelia macedoi	MSBG	Succulent terrestrial	Crayn et al. (2015)	NA	NA	0.17052	0.004	0.21756	0.007	0.783784	NA	NA	NA	NA	NA	0.26	0.01	289	5	NA	NA	1587.55	82.7333	9603.97	TDF
Bromelia scarlatina	MSBG	Succulent terrestrial	Crayn et al. (2015)	NA	NA	0.5292	0.012	0.1176	0.005	4.5	NA	NA	NA	NA	NA	0.15	0.01	503	12	NA	NA	2770.75	17.75	16902	TMF
Cryptanthus acaulis	CUBG	Succulent terrestrial	Crayn et al. (2015)	1.2004	0.021	0.5	0.011	0.28	0.006	1.78571	NA	NA	NA	NA	NA	0.34	0.01	358	4	NA	NA	843.433	29.5667	7191.6	TMF
Cryptanthus beuckeri	RBGK	Succulent terrestrial	Crayn et al. (2015)	NA	NA	0.658333	0.014	0.275	0.007	2.39394	NA	NA	NA	NA	NA	0.31	0.01	487	9	NA	NA	1313.98	31.2167	9442.64	TMF
Cryptanthus bivittatus	CUBG	Succulent terrestrial	Crayn et al. (2015)	1.234	0.024	0.3	0.005	0.435	0.005	0.689655	NA	NA	NA	NA	NA	0.52	0.02	255	5	NA	NA	NA	NA	NA	TMF
Cryptanthus brevifolius	RBGK	Succulent terrestrial	JM -14.26 ‰	NA	NA	0.45	0.009	0.708333	0.013	0.635294	NA	NA	NA	NA	NA	0.86	0.03	321	5	NA	NA	NA	NA	NA	TMF
Cryptanthus bromelioides	MSBG	Succulent terrestrial	Crayn et al. (2015)	NA	NA	0.12908	0.002	0.0922	0.002	1.4	NA	NA	NA	NA	NA	0.15	0.01	269	4	NA	NA	1893.25	63	13005.6	TMF
Cryptanthus capitatus	MSBG	Succulent terrestrial	Assumed	NA	NA	0.11064	0.003	0.12908	0.002	0.857143	NA	NA	NA	NA	NA	0.18	0.01	250	5	NA	NA	NA	NA	NA	TMF
Cryptanthus colnagoi	RBGK	Succulent terrestrial	Crayn et al. (2015)	NA	NA	0.358333	0.007	0.441667	0.009	0.811321	NA	NA	NA	NA	NA	0.49	0.02	265	6	NA	NA	NA	NA	NA	TMF
Cryptanthus dianae	MSBG	Succulent terrestrial	Crayn et al. (2015)	NA	NA	0.14752	0.003	0.11986	0.003	1.23077	NA	NA	NA	NA	NA	0.17	0.01	277	3	NA	NA	1497.7	61.0788	10902.5	TMF
Cryptanthus fernseeoides	MSBG	Succulent terrestrial	Crayn et al. (2015)	NA	NA	0.08232	0.002	0.0882	0.001	0.933333	NA	NA	NA	NA	NA	0.15	0.01	231	4	NA	NA	NA	NA	NA	TMF
Cryptanthus grazielae	MSBG	Succulent terrestrial	Assumed	NA	NA	0.11986	0.001	0.19362	0.005	0.619048	NA	NA	NA	NA	NA	0.27	0.02	209	3	NA	NA	NA	NA	NA	TMF
Cryptanthus incrassatus	MSBG	Succulent terrestrial	Assumed	NA	NA	0.10142	0.002	0.12908	0.002	0.785714	NA	NA	NA	NA	NA	0.16	0.01	246	6	NA	NA	NA	NA	NA	TMF
Cryptanthus lyman-smithii	MSBG	Succulent terrestrial	Assumed	NA	NA	0.12936	0.002	0.08232	0.004	1.57143	NA	NA	NA	NA	NA	0.14	0.01	251	5	NA	NA	1800.67	36.6667	13367.3	TMF
Cryptanthus maritimus	MSBG	Succulent terrestrial	Crayn et al. (2015)	NA	NA	0.0922	0.002	0.11064	0.002	0.833333	NA	NA	NA	NA	NA	0.15	0.01	231	4	NA	NA	1296.58	32.7917	9381.8	TMF
Cryptanthus osiris	MSBG	Succulent terrestrial	Assumed	NA	NA	0.11986	0.003	0.11064	0.004	1.08333	NA	NA	NA	NA	NA	0.28	0.01	232	4	NA	NA	NA	NA	NA	TMF
Cryptanthus pickelii	RBGK	Succulent terrestrial	JM -18.84 ‰	NA	NA	0.28333	0.006	0.24333	0.003	1.16438	NA	NA	NA	NA	NA	0.27	0.01	282	7	NA	NA	1614.81	60.9861	12019.9	TMF
Cryptanthus pseudoscaposus	MSBG	Succulent terrestrial	Assumed	NA	NA	0.0922	0.003	0.12908	0.006	0.714286	NA	NA	NA	NA	NA	0.17	0.01	221	5	NA	NA	1133.25	43	8235.61	TMF
Cryptanthus whitmanii	RBGK	Succulent terrestrial	JM -16.58 ‰	NA	NA	0.275	0.004	0.725	0.016	0.37931	NA	NA	NA	NA	NA	0.91	0.03	291	8	NA	NA	NA	NA	NA	TMF
Deuterocohnia brevifolia	CUBG	Succulent terrestrial	Crayn et al. (2015)	0.813453	0.014	0.163333	0.004	0.186099	0.005	0.877667	NA	NA	NA	NA	NA	0.27	0.01	191	4	NA	NA	424.667	104.917	2652.65	MFS
Deuterocohnia brevispicata	MSBG	Succulent terrestrial	Crayn et al. (2015)	NA	NA	0.17376	0.002	0.52128	0.012	0.333333	NA	NA	NA	NA	NA	0.63	0.02	188	4	NA	NA	764.825	85.85	5072.87	MFS
Deuterocohnia lorentziana	CUBG	Succulent terrestrial	Crayn et al. (2015)	0.945	0.017	0.156666	0.005	0.225814	0.007	0.693784	NA	NA	NA	NA	NA	0.29	0.02	202	5	NA	NA	256.798	103.726	1706.36	MFS
Deuterocohnia meziana	RBGK	Succulent terrestrial	Crayn et al. (2015)	NA	NA	0.229333	0.007	1.0643	0.018	0.215478	NA	NA	NA	NA	NA	1.16	0.04	241	6	NA	NA	924.683	60.75	5479.17	MFS
Deuterocohnia schreiteri	MSBG	Succulent terrestrial	Crayn et al. (2015)	NA	NA	0.18298	0.005	0.853907	0.014	0.214286	NA	NA	NA	NA	NA	0.89	0.03	205	4	NA	NA	241.027	103.203	1724.98	MFS
Deuterocohnia seramisiana	RBGK	Succulent terrestrial	JM -13.01 ‰	NA	NA	0.263333	0.005	1.13798	0.026	0.231405	NA	NA	NA	NA	NA	1.27	0.03	250	7	NA	NA	585	92.75	4061.36	MFS
Disteganthus lateralis	MSBG	Succulent terrestrial	Crayn et al. (2015)	NA	NA	0.39	0.006	0.32	0.005	1.21875	NA	NA	NA	NA	NA	0.38	0.01	383	9	NA	NA	2709.89	47.4802	17294.4	TMF
Dyckia choristaminea	RBGE	Succulent terrestrial	Crayn et al. (2015)	NA	NA	0.33	0.004	0.749581	0.011	0.440246	NA	NA	NA	NA	NA	0.93	0.04	197	5	NA	NA	1448.9	10.275	11682.3	MFS
Dyckia encholirioides	RBGE	Succulent terrestrial	Crayn et al. (2015)	NA	NA	0.41	0.009	1.037	0.022	0.395371	NA	NA	NA	NA	NA	1.24	0.06	223	4	NA	NA	1570.4	39.1894	11982.2	TDF
Dyckia frigida	RBGE	Succulent terrestrial	Crayn et al. (2015)	NA	NA	0.35	0.005	0.933333	0.019	0.375	NA	NA	NA	NA	NA	1	0.03	239	5	NA	NA	1460.75	25.25	10413.6	TDF
Dyckia hebdingii	MSBG	Succulent terrestrial	Crayn et al. (2015)	NA	NA	0.0922	0.003	0.21206	0.006	0.434783	NA	NA	NA	NA	NA	0.25	0.02	220	5	NA	NA	NA	NA	NA	TDF
Dyckia jonesiana	MSBG	Succulent terrestrial	Assumed	NA	NA	0.1383	0.003	0.19362	0.005	0.714286	NA	NA	NA	NA	NA	0.24	0.01	236	2	NA	NA	NA	NA	NA	TDF
Dyckia microcalyx	MSBG	Succulent terrestrial	Crayn et al. (2015)	NA	NA	0.0922	0.002	0.28582	0.003	0.322581	NA	NA	NA	NA	NA	0.29	0.02	164	4	NA	NA	1473.13	26.2308	9371.02	TDF
Dyckia milagrensis	MSBG	Succulent terrestrial	Assumed	NA	NA	0.12908	0.001	0.2305	0.006	0.56	NA	NA	NA	NA	NA	0.25	0.01	171	3	NA	NA	NA	NA	NA	TDF
Dyckia pseudococcinea	MSBG	Succulent terrestrial	Crayn et al. (2015)	NA	NA	0.12908	0.001	0.3227	0.008	0.4	NA	NA	NA	NA	NA	0.41	0.03	181	3	NA	NA	1250.88	42.8125	9237.23	TMF
Dyckia rariflora	RBGE	Succulent terrestrial	Crayn et al. (2015)	NA	NA	0.239333	0.005	0.499667	0.011	0.478986	NA	NA	NA	NA	NA	0.54	0.03	214	5	NA	NA	1411.96	84.325	9513.85	TDF
Dyckia remotiflora	CUBG	Succulent terrestrial	Crayn et al. (2015)	0.9034	0.019	0.24	0.004	0.53	0.013	0.45283	NA	NA	NA	NA	NA	0.68	0.02	200	4	NA	NA	1362.85	21.275	9683.1	MFS
Dyckia saxatilis	MSBG	Succulent terrestrial	Crayn et al. (2015)	NA	NA	0.12908	0.003	0.2766	0.004	0.466667	NA	NA	NA	NA	NA	0.39	0.03	195	6	NA	NA	1448.66	80.5982	9668.62	TDF
Encholirium magalhaesii	MSBG	Succulent terrestrial	Crayn et al. (2015)	NA	NA	0.10142	0.003	0.35958	0.004	0.282051	NA	NA	NA	NA	NA	0.36	0.02	178	5	NA	NA	1441.5	85.8125	10248.5	TDF
Encholirium spectabile	MSBG	Succulent terrestrial	Crayn et al. (2015)	NA	NA	0.14752	0.005	0.50869	0.012	0.29	NA	NA	NA	NA	NA	0.52	0.03	201	4	NA	NA	745.911	70.2478	4640.6	TDF
Fascicularia bicolor	CUBG	Succulent terrestrial	Crayn et al. (2015)	4.533	0.091	0.219667	0.003	0.282333	0.003	0.77804	NA	NA	NA	NA	NA	0.45	0.02	255	6	NA	NA	663.131	94.9787	5961.03	MFS
Fernseea bocainensis	MSBG	Succulent terrestrial	Crayn et al. (2015)	NA	NA	0.3467	0.005	0.215	0.003	1.61256	NA	NA	NA	NA	NA	0.37	0.01	289	7	NA	NA	1777	74.125	13507.6	TMF
Hechtia argentea	MSBG	Succulent terrestrial	Crayn et al. (2015)	NA	NA	0.42412	0.007	1.95095	0.036	0.217391	NA	NA	NA	NA	NA	2.11	0.06	293	7	NA	NA	471.25	78.25	2544.03	TDF
Hechtia carlsoniae	MSBG	Succulent terrestrial	Assumed	NA	NA	0.23972	0.005	0.623272	0.015	0.384615	NA	NA	NA	NA	NA	0.79	0.03	240	4	NA	NA	1149.25	105.5	6977.88	TDF
Hechtia dichroantha	RBGK	Succulent terrestrial	Crayn et al. (2015)	NA	NA	0.333333	0.003	0.991667	0.022	0.336134	NA	NA	NA	NA	NA	1.2	0.03	210	6	NA	NA	1192.33	73.5	8207.61	MFS
Hechtia epigyna	MSBG	Succulent terrestrial	Crayn et al. (2015)	NA	NA	0.30426	0.003	1.00406	0.024	0.30303	NA	NA	NA	NA	NA	1.03	0.04	236	6	NA	NA	NA	NA	NA	DXS
Hechtia fragilis	MSBG	Succulent terrestrial	Crayn et al. (2015)	NA	NA	0.2766	0.006	0.754364	0.017	0.366667	NA	NA	NA	NA	NA	0.93	0.03	288	8	NA	NA	817.633	91.6667	4789.97	TDF
Hechtia glomerata	MSBG	Succulent terrestrial	Crayn et al. (2015)	NA	NA	0.25816	0.007	0.803164	0.018	0.321429	NA	NA	NA	NA	NA	0.82	0.03	201	6	NA	NA	813.11	79.6543	4937.11	TDF
Hechtia lundelliorum	MSBG	Succulent terrestrial	Crayn et al. (2015)	NA	NA	0.11064	0.003	0.16596	0.005	0.666667	NA	NA	NA	NA	NA	0.21	0.01	238	6	NA	NA	1574.52	80.18	9846.29	TDF
Hechtia malvernii	MSBG	Succulent terrestrial	Assumed	NA	NA	0.1383	0.001	0.159577	0.006	0.866667	NA	NA	NA	NA	NA	0.22	0.01	247	6	NA	NA	NA	NA	NA	MFS
Hechtia marnier-lapostollei	RBGE	Succulent terrestrial	Crayn et al. (2015)	NA	NA	0.408333	0.009	0.633333	0.011	0.644737	NA	NA	NA	NA	NA	0.77	0.03	307	4	NA	NA	NA	NA	NA	TDF
Hechtia montana	MSBG	Succulent terrestrial	Crayn et al. (2015)	NA	NA	0.37802	0.005	1.29157	0.022	0.292683	NA	NA	NA	NA	NA	1.31	0.03	225	7	NA	NA	435.154	102.238	2517.03	DXS
Hechtia mooreana	MSBG	Succulent terrestrial	Crayn et al. (2015)	NA	NA	0.40568	0.005	1.62272	0.036	0.25	NA	NA	NA	NA	NA	1.8	0.05	248	5	NA	NA	1160.75	106.75	6597.71	TDF
Hechtia pumila	MSBG	Succulent terrestrial	Assumed	NA	NA	0.14752	0.003	0.236032	0.006	0.625	NA	NA	NA	NA	NA	0.27	0.01	238	6	NA	NA	NA	NA	NA	TDF
Hechtia purpusii	MSBG	Succulent terrestrial	Crayn et al. (2015)	NA	NA	0.461	0.01	2.88125	0.053	0.16	NA	NA	NA	NA	NA	3.22	0.09	266	4	NA	NA	1656.5	76.75	11305.6	TDF
Hechtia rosea	MSBG	Succulent terrestrial	Crayn et al. (2015)	NA	NA	0.14752	0.002	0.29504	0.004	0.5	NA	NA	NA	NA	NA	0.33	0.02	229	4	NA	NA	979.11	106.326	5738.96	TDF
Hechtia tillandsioides	MSBG	Succulent terrestrial	Assumed	NA	NA	0.3688	0.006	1.4752	0.031	0.25	NA	NA	NA	NA	NA	1.5	0.06	231	6	NA	NA	1428.1	80.75	8975.3	TDF
Neoglaziovia variegata	RBGK	Succulent terrestrial	Crayn et al. (2015)	NA	NA	0.466667	0.011	1.30833	0.022	0.356688	NA	NA	NA	NA	NA	1.61	0.05	331	9	NA	NA	702.087	72.1861	4391.5	TDF
Ochagavia elegans	CUBG	Succulent terrestrial	Crayn et al. (2015)	4.26	0.098	0.286667	0.003	0.122486	0.002	2.34041	NA	NA	NA	NA	NA	0.18	0.01	237	6	NA	NA	NA	NA	NA	MFS
Ochagavia litoralis	RBGE	Succulent terrestrial	Crayn et al. (2015)	NA	NA	0.0922	0.003	0.19362	0.007	0.47619	NA	NA	NA	NA	NA	0.25	0.01	256	6	NA	NA	908.354	93.6042	9981.86	MFS
Orthophytum alvimii	MSBG	Succulent terrestrial	Crayn et al. (2015)	NA	NA	0.19992	0.001	0.2352	0.001	0.85	NA	NA	NA	NA	NA	0.34	0.02	244	4	NA	NA	1086.67	66	6553.21	TMF
Orthophytum benzingii	MSBG	Succulent terrestrial	Crayn et al. (2015)	NA	NA	0.11986	0.004	0.14752	0.001	0.8125	NA	NA	NA	NA	NA	0.18	0.01	190	5	NA	NA	1088.7	68.7	6478.34	TMF
Orthophytum disjunctum	MSBG	Succulent terrestrial	Crayn et al. (2015)	NA	NA	0.0922	0.003	0.11064	0.001	0.833333	NA	NA	NA	NA	NA	0.17	0.01	181	5	NA	NA	725.804	62.5561	4887.09	TMF
Orthophytum duartei	MSBG	Succulent terrestrial	Crayn et al. (2015)	NA	NA	0.1383	0.002	0.11986	0.002	1.15385	NA	NA	NA	NA	NA	0.19	0.01	206	3	NA	NA	1198	58.3333	7711.46	TMF
Orthophytum foliosum	MSBG	Succulent terrestrial	Crayn et al. (2015)	NA	NA	0.17518	0.003	0.17518	0.001	1	NA	NA	NA	NA	NA	0.28	0.02	226	6	NA	NA	1158.27	28.701	7460.55	TMF
Orthophytum gurkenii	MSBG	Succulent terrestrial	Crayn et al. (2015)	NA	NA	0.10142	0.005	0.15674	0.002	0.647059	NA	NA	NA	NA	NA	0.19	0.01	226	5	NA	NA	1205	65	7305.85	TMF
Orthophytum rubrum	MSBG	Succulent terrestrial	Crayn et al. (2015)	NA	NA	0.06454	0.003	0.1844	0.003	0.35	NA	NA	NA	NA	NA	0.24	0.02	176	4	NA	NA	NA	NA	NA	TMF
Orthophytum saxicola	MSBG	Succulent terrestrial	Crayn et al. (2015)	NA	NA	0.07376	0.002	0.17518	0.004	0.421053	NA	NA	NA	NA	NA	0.23	0.01	166	6	NA	NA	762.783	52.5451	5112.07	TMF
Orthophytum sucrei	MSBG	Succulent terrestrial	Assumed	NA	NA	0.0922	0.004	0.11064	0.002	0.833333	NA	NA	NA	NA	NA	0.15	0.01	164	5	NA	NA	1212	62.75	7735.01	TMF
Puya alpestris	CUBG	Succulent terrestrial	Crayn et al. (2015)	4.50033	0.238	0.0882	0.001	0.07644	0.002	1.15385	NA	NA	NA	NA	NA	0.12	0.01	175	4	NA	NA	663.707	96.4972	5765.97	TMX
Puya berteroniana	CUBG	Succulent terrestrial	Crayn et al. (2015)	3.43	0.226	0.22	0.002	0.155	0.002	1.41935	NA	NA	NA	NA	NA	0.19	0.01	226	6	MFS	NA	662.279	96.4071	5527.32	MFS
Puya chilensis	CUBG	Succulent terrestrial	Crayn et al. (2015)	4.19361	0.221	0.147	0.003	0.0882	0.002	1.66667	NA	NA	NA	NA	NA	0.12	0.01	239	7	MFS	NA	662.279	96.4071	5527.32	MFS
Puya coerulea	RBGE	Succulent terrestrial	Crayn et al. (2015)	NA	NA	0.14112	0.003	0.0588	0.004	2.4	NA	NA	NA	NA	NA	0.09	0.01	176	5	NA	NA	663.131	94.9787	5961.03	MFS
Puya ferruginea	MSBG	Succulent terrestrial	Crayn et al. (2015)	NA	NA	0.13524	0.002	0.13524	0.001	1	NA	NA	NA	NA	NA	0.15	0.02	168	4	NA	NA	1050.05	62.9732	7078.54	MFS
Puya floccosa	RBGK	Succulent terrestrial	Crayn et al. (2015)	NA	NA	0.09408	0.001	0.0882	0.001	1.06667	NA	NA	NA	NA	NA	0.12	0.01	162	5	NA	NA	2373.79	55.5885	16011.8	TMF
Puya humilis	MSBG	Succulent terrestrial	Crayn et al. (2015)	NA	NA	0.09408	0.002	0.08232	0.005	1.14286	NA	NA	NA	NA	NA	0.12	0.01	199	5	NA	NA	1370.29	81.4062	8704.11	TRA
Puya laxa	MSBG	Succulent terrestrial	Crayn et al. (2015)	NA	NA	0.0588	0.001	0.04116	0.007	1.42857	NA	NA	NA	NA	NA	0.07	0.01	158	4	NA	NA	716.25	70.875	4827.7	DXS
Puya mirabilis	CUBG	Succulent terrestrial	Crayn et al. (2015)	4.1321	0.212	0.34	0.005	0.2	0.002	1.7	NA	NA	NA	NA	NA	0.25	0.02	228	6	NA	NA	769.165	94.35	4967.42	MFS
Puya stenothyrsa	MSBG	Succulent terrestrial	Crayn et al. (2015)	NA	NA	0.18816	0.005	0.09408	0.002	2	NA	NA	NA	NA	NA	0.13	0.01	215	6	NA	NA	1055.63	71.6952	7840.06	MFS
Puya venusta	CUBG	Succulent terrestrial	Crayn et al. (2015)	4.123	0.243	0.2646	0.007	0.07056	0.002	3.75	NA	NA	NA	NA	NA	0.1	0.01	238	4	NA	NA	341.162	104.37	2764.29	MFS
